# Supplementary material for: A novel Klebsiella pneumoniae diguanylate cyclase contributes to intestinal cell adhesion, biofilm formation, iron utilization, and in vivo virulence by gastrointestinal infection
Source: Virulence. 2025 Aug 6;16(1):2544882. doi: 10.1080/21505594.2025.2544882 (PMC12355678; doi:10.1080/21505594.2025.2544882)
Supplement: Dataset 2_RNA seq raw data.xlsx [file KVIR_A_2544882_SM4946.xlsx]

## Sheet: significant change_47 genes
geneID	length	WT-1.rawreads	WT-1.RPKM	WT-2.rawreads	WT-2.RPKM	d-dgc-1.rawreads	d-dgc-1.RPKM	d-dgc-2.rawreads	d-dgc-2.RPKM	baseMean	log2FoldChange	lfcSE	stat	pvalue	padj	Regulation	GeneName	KEGG	GO_Biological_Process	GO_Cellular_Component	GO_Molecular_Function	Product name
gene468	1047	305	15.95	194	16.04	2	0.08	0	0	132.321	-2.87368	0.283217	-10.1466	3.43216e-24	1.7885e-20	Down	KPN2242_RS02395	-	-	-	-	dihydroxyacetone kinase subunit DhaK
gene4012	984	1141	63.48	327	28.77	18	0.74	27	1.7	372.018	-1.70091	0.280396	-6.06611	1.31047e-09	3.41444e-06	Down	KPN2242_RS20230	-	-	-	-	alpha-dehydro-beta-deoxy-D-glucarate aldolase
gene4008	705	264	20.5	127	15.6	10	0.57	26	2.29	109.369	-1.17681	0.27584	-4.26628	1.9876e-05	0.0276043	Down	KPN2242_RS20210	-	-	-	GO:0035438:cyclic-di-GMP binding	oxidoreductase
gene4013	2487	2837	62.45	587	20.44	51	0.83	107	2.67	861.695	-1.13165	0.266146	-4.25198	2.11892e-05	0.0276043	Down	KPN2242_RS20235	K07347	GO:0006810:transport	GO:0016021:integral component of membrane;GO:0009279:cell outer membrane;GO:0005886:plasma membrane	GO:0005215:transporter activity	glucarate dehydratase
gene1475	126	280	121.66	189	129.87	97	31.13	99	48.81	169.711	-0.971641	0.268803	-3.6147	0.000300695	0.313384	Down	KPN2242_RS07450	-	-	-	-	3-dehydro-L-gulonate-6-phosphate decarboxylase
gene4014	702	617	48.12	124	15.29	14	0.81	40	3.54	191.11	-0.8355	0.253641	-3.29403	0.000987628	0.857755	Down	KPN2242_RS20240	-	-	-	-	hypothetical protein
gene4009	585	56	5.24	16	2.37	3	0.21	5	0.53	19.617	-0.801099	0.258115	-3.10365	0.00191148	0.999988	Down	KPN2242_RS20215	-	GO:0000160:phosphorelay signal transduction system;GO:0035556:intracellular signal transduction;GO:0006355:regulation of transcription, DNA-templated	GO:0005622:intracellular	GO:0000156:phosphorelay response regulator activity;GO:0043565:sequence-specific DNA binding;GO:0003700:DNA-binding transcription factor activity	hydroxylamine reductase
gene734	76	116	83.56	76	86.58	46	24.48	45	36.78	71.7381	-0.778722	0.277787	-2.80331	0.00505818	0.999988	Down	KPN2242_RS03740	K14218	-	-	-	cytochrome C peroxidase
gene4011	636	821	70.67	70	9.53	37	2.35	26	2.54	219.42	-0.732081	0.243483	-3.00671	0.00264095	0.999988	Down	KPN2242_RS20225	-	GO:0007155:cell adhesion	GO:0009289:pilus	-	permease
gene4493	195	146	40.99	82	36.41	64	13.27	20	6.37	77.4759	-0.72963	0.281626	-2.59078	0.00957582	0.999988	Down	KPN2242_RS22605	-	-	-	-	dihydroxyacetone kinase subunit DhaL
gene4015	609	37529	3373.66	2238	318.17	242	16.07	138	14.08	9150.41	-0.722018	0.2295	-3.14605	0.00165493	0.999988	Down	KPN2242_RS20245	K07345	GO:0007155:cell adhesion	GO:0009289:pilus	-	protease
gene2783	1053	56	2.91	52	4.28	31	1.19	19	1.12	40.7469	-0.698754	0.284191	-2.45875	0.0139423	0.999988	Down	KPN2242_RS14030	K02015	-	-	-	6-phosphogluconolactonase
gene397	165	24	7.96	20	10.49	7	1.72	7	2.64	15.1584	-0.664076	0.273972	-2.42389	0.0153554	0.999988	Down	KPN2242_RS02050	-	-	-	-	2-hydroxy-3-oxopropionate reductase
gene334	264	56	11.61	40	13.12	32	4.9	17	4	36.4518	-0.617954	0.284195	-2.1744	0.0296752	0.999988	Down	KPN2242_RS01715	-	-	-	-	L-xylulose 5-phosphate 3-epimerase
gene3138	90	67	40.76	38	36.56	35	15.73	14	9.66	38.048	-0.601363	0.282586	-2.12807	0.0333315	0.999988	Down	KPN2242_RS15785	K14233	-	-	-	2-dehydro-3-deoxy-6-phosphogalactonate aldolase
gene2858	1254	135	5.89	71	4.9	59	1.9	57	2.82	79.9972	-0.601344	0.27924	-2.1535	0.0312793	0.999988	Down	KPN2242_RS14415	K00285	-	-	-	dimethyl sulfoxide reductase subunit B
gene214	315	3679	639.4	2944	809.18	2810	360.78	1794	353.77	2816.02	-0.592762	0.250495	-2.36636	0.017964	0.999988	Down	KPN2242_RS01110	K02686	-	-	-	MFS transporter
gene2022	1203	41	1.87	26	1.87	18	0.61	15	0.77	25.1818	-0.58406	0.283806	-2.05795	0.0395948	0.999988	Down	KPN2242_RS10210	-	GO:0055085:transmembrane transport	GO:0016021:integral component of membrane	-	two-component system response regulator
gene5239	600	329	30.02	236	34.05	236	15.91	87	9.01	220.697	-0.570256	0.284096	-2.00727	0.044721	0.999988	Down	KPN2242_RS28385	-	-	-	-	LysR family transcriptional regulator
gene5251	238	86	19.78	45	16.37	47	7.99	26	6.79	50.0833	-0.566113	0.283733	-1.99523	0.0460174	0.999988	Down	KPN2242_RS28400	-	-	-	-	LysR family transcriptional regulator
gene3655	324	66	11.15	53	14.16	42	5.24	30	5.75	48.3396	-0.55808	0.281712	-1.98103	0.0475881	0.999988	Down	KPN2242_RS18405	-	-	-	-	ligand-gated channel protein
gene3671	1224	432	19.32	254	17.97	277	9.15	197	10	286.209	-0.554634	0.252573	-2.19594	0.0280963	0.999988	Down	KPN2242_RS18490	-	-	-	-	diguanylate cyclase
gene194	198	338	93.46	158	69.09	197	40.24	95	29.8	191.17	-0.55353	0.282274	-1.96097	0.0498828	0.999988	Down	KPN2242_RS01010	-	-	-	-	DUF305 domain-containing protein
gene1378	76	252	181.53	138	157.21	128	68.11	122	99.71	158.742	-0.545692	0.270265	-2.0191	0.0434771	0.999988	Down	KPN2242_RS06955	K14229	-	-	-	potassium transporter
gene4507	564	773	75.03	503	77.22	517	37.07	425	46.81	551.256	-0.515964	0.237376	-2.17361	0.0297343	0.999988	Down	KPN2242_RS22675	-	-	-	-	tRNA-Lys
gene526	184	16	4.76	12	5.65	1	0.22	4	1.35	8.76127	-0.512313	0.236616	-2.16517	0.0303747	0.999988	Down	KPN2242_RS28590	-	-	-	-	membrane protein
gene2999	2121	470	12.13	2344	95.68	579	11.04	399	11.69	1099.48	-0.496487	0.250405	-1.98273	0.0473972	0.999988	Down	KPN2242_RS15100	-	-	-	-	lipoprotein
gene1701	942	994	57.77	801	73.62	1853	79.55	1472	97.07	1236.52	0.482597	0.239816	2.01236	0.0441818	0.999988	Ups	KPN2242_RS08560	-	-	-	-	cobalamin biosynthesis protein CobW
gene3819	888	575	35.45	338	32.96	968	44.09	692	48.41	611.703	0.484041	0.241972	2.0004	0.0454575	0.999988	Ups	KPN2242_RS19240	-	-	-	-	IS630 family transposase
gene96	729	633	47.54	560	66.51	1260	69.9	1072	91.34	854.814	0.502731	0.255409	1.96834	0.0490292	0.999988	Ups	KPN2242_RS00500	-	-	-	-	transcriptional regulator
gene3103	1563	249	8.72	176	9.75	531	13.74	323	12.84	303.015	0.521422	0.259216	2.01154	0.0442687	0.999988	Ups	KPN2242_RS15610	-	-	-	-	primosomal replication protein N
gene2228	618	130	11.52	103	14.43	247	16.16	234	23.52	172.826	0.535487	0.267942	1.99852	0.0456605	0.999988	Ups	KPN2242_RS11220	K07307	-	-	-	D-amino acid dehydrogenase
gene4892	618	95	8.42	60	8.41	194	12.7	128	12.87	112.767	0.536445	0.268636	1.99692	0.0458337	0.999988	Ups	KPN2242_RS24585	K01631	-	-	-	tRNA-Ser
gene209	855	117	7.49	125	12.66	293	13.86	270	19.62	195.725	0.552078	0.279237	1.97709	0.0480312	0.999988	Ups	KPN2242_RS01085	K03079	-	-	-	hypothetical protein
gene4318	891	1886	115.88	550	53.44	4130	187.46	2157	150.38	1982.11	0.571324	0.283959	2.01199	0.0442205	0.999988	Ups	KPN2242_RS21755	K00042	GO:0006098:pentose-phosphate shunt;GO:0006573:valine metabolic process;GO:0046487:glyoxylate metabolic process	-	GO:0008442:3-hydroxyisobutyrate dehydrogenase activity;GO:0008679:2-hydroxy-3-oxopropionate reductase activity;GO:0004616:phosphogluconate dehydrogenase (decarboxylating) activity;GO:0050662:coenzyme binding;GO:0000166:nucleotide binding	hypothetical protein
gene4916	720	467	35.51	336	40.4	855	48.03	746	64.36	578.607	0.576627	0.242823	2.37468	0.0175642	0.999988	Ups	KPN2242_RS24700	-	-	-	-	iron ABC transporter
gene4334	996	994	54.64	533	46.33	1866	75.77	1234	76.96	1088.58	0.588401	0.250533	2.34859	0.0188444	0.999988	Ups	KPN2242_RS21840	K08303	-	-	-	ferrous iron transporter B
gene4266	633	2243	193.99	1016	138.97	4520	288.79	2624	257.5	2414.45	0.590418	0.272549	2.16628	0.03029	0.999988	Ups	KPN2242_RS21495	K05879	-	-	-	bacterioferritin-associated ferredoxin
gene4875	1338	88	3.6	128	8.28	290	8.77	389	18.06	220.566	0.591764	0.282238	2.09668	0.0360217	0.999988	Ups	KPN2242_RS24505	-	-	-	-	fimbrial protein
gene1486	1074	277	14.12	201	16.2	684	25.76	383	22.15	363.523	0.597601	0.265248	2.25299	0.0242598	0.999988	Ups	KPN2242_RS07505	-	-	-	-	tRNA-Ala
gene1588	1653	2463	81.57	1510	79.09	26281	643	3012	113.19	7058.01	0.59937	0.250199	2.39557	0.0165944	0.999988	Ups	KPN2242_RS08015	K05601	GO:0055114:oxidation-reduction process	GO:0005737:cytoplasm	GO:0046872:metal ion binding;GO:0050418:hydroxylamine reductase activity;GO:0051537:2 iron, 2 sulfur cluster binding	LuxR family transcriptional regulator
gene378	1122	1615	78.8	1294	99.85	3038	109.51	3209	177.66	2224.1	0.600855	0.262404	2.28981	0.0220325	0.999988	Ups	KPN2242_RS01955	-	-	-	-	molecular chaperone
gene208	651	179	15.05	145	19.28	382	23.73	319	30.44	246.529	0.605177	0.258848	2.33796	0.0193891	0.999988	Ups	ulaD	K03078	-	-	-	hypothetical protein
gene3875	1341	945	38.58	613	39.58	1835	55.34	1427	66.1	1148.12	0.669223	0.225941	2.96194	0.00305709	0.999988	Ups	KPN2242_RS19525	K01706	-	-	-	fimbrial protein
gene1587	969	978	55.25	759	67.82	6855	286.11	1431	91.73	2203.82	0.684259	0.275197	2.48643	0.0129031	0.999988	Ups	KPN2242_RS08010	-	-	-	-	pilus assembly protein PilZ
gene4319	771	853	60.57	455	51.09	2099	110.1	1190	95.87	1066.41	0.751904	0.263421	2.85439	0.00431201	0.999988	Ups	KPN2242_RS21760	K01630	-	-	-	fimbrial protein
gene4265	1071	4888	249.86	3124	252.55	10338	390.38	8129	471.47	6285.65	0.752825	0.238371	3.15821	0.00158741	0.999988	Ups	KPN2242_RS21490	K05878	-	-	-	diguanylate cyclase

## Sheet: Total_WT-VS-d-dgc_DE_anno
id	baseMean	log2FoldChange	lfcSE	stat	pvalue	padj	GeneName	KEGG	GO_Biological_Process	GO_Cellular_Component	GO_Molecular_Function
gene468	132.321	-2.87368	0.283217	-10.1466	3.43216e-24	1.7885e-20	KPN2242_RS02395	-	-	-	-
gene4012	372.018	-1.70091	0.280396	-6.06611	1.31047e-09	3.41444e-06	KPN2242_RS20230	-	-	-	-
gene4008	109.369	-1.17681	0.27584	-4.26628	1.9876e-05	0.0276043	KPN2242_RS20210	-	-	-	GO:0035438:cyclic-di-GMP binding
gene4013	861.695	-1.13165	0.266146	-4.25198	2.11892e-05	0.0276043	KPN2242_RS20235	K07347	GO:0006810:transport	GO:0016021:integral component of membrane;GO:0009279:cell outer membrane;GO:0005886:plasma membrane	GO:0005215:transporter activity
gene1475	169.711	-0.971641	0.268803	-3.6147	0.000300695	0.313384	KPN2242_RS07450	-	-	-	-
gene4014	191.11	-0.8355	0.253641	-3.29403	0.000987628	0.857755	KPN2242_RS20240	-	-	-	-
gene4265	6285.65	0.752825	0.238371	3.15821	0.00158741	0.999988	KPN2242_RS21490	K05878	-	-	-
gene4015	9150.41	-0.722018	0.2295	-3.14605	0.00165493	0.999988	KPN2242_RS20245	K07345	GO:0007155:cell adhesion	GO:0009289:pilus	-
gene4009	19.617	-0.801099	0.258115	-3.10365	0.00191148	0.999988	KPN2242_RS20215	-	GO:0000160:phosphorelay signal transduction system;GO:0035556:intracellular signal transduction;GO:0006355:regulation of transcription, DNA-templated	GO:0005622:intracellular	GO:0000156:phosphorelay response regulator activity;GO:0043565:sequence-specific DNA binding;GO:0003700:DNA-binding transcription factor activity
gene4011	219.42	-0.732081	0.243483	-3.00671	0.00264095	0.999988	KPN2242_RS20225	-	GO:0007155:cell adhesion	GO:0009289:pilus	-
gene3875	1148.12	0.669223	0.225941	2.96194	0.00305709	0.999988	KPN2242_RS19525	K01706	-	-	-
gene4319	1066.41	0.751904	0.263421	2.85439	0.00431201	0.999988	KPN2242_RS21760	K01630	-	-	-
gene734	71.7381	-0.778722	0.277787	-2.80331	0.00505818	0.999988	KPN2242_RS03740	K14218	-	-	-
gene4493	77.4759	-0.72963	0.281626	-2.59078	0.00957582	0.999988	KPN2242_RS22605	-	-	-	-
gene1587	2203.82	0.684259	0.275197	2.48643	0.0129031	0.999988	KPN2242_RS08010	-	-	-	-
gene2783	40.7469	-0.698754	0.284191	-2.45875	0.0139423	0.999988	KPN2242_RS14030	K02015	-	-	-
gene397	15.1584	-0.664076	0.273972	-2.42389	0.0153554	0.999988	KPN2242_RS02050	-	-	-	-
gene1588	7058.01	0.59937	0.250199	2.39557	0.0165944	0.999988	KPN2242_RS08015	K05601	GO:0055114:oxidation-reduction process	GO:0005737:cytoplasm	GO:0046872:metal ion binding;GO:0050418:hydroxylamine reductase activity;GO:0051537:2 iron, 2 sulfur cluster binding
gene4916	578.607	0.576627	0.242823	2.37468	0.0175642	0.999988	KPN2242_RS24700	-	-	-	-
gene214	2816.02	-0.592762	0.250495	-2.36636	0.017964	0.999988	KPN2242_RS01110	K02686	-	-	-
gene4334	1088.58	0.588401	0.250533	2.34859	0.0188444	0.999988	KPN2242_RS21840	K08303	-	-	-
gene208	246.529	0.605177	0.258848	2.33796	0.0193891	0.999988	ulaD	K03078	-	-	-
gene378	2224.1	0.600855	0.262404	2.28981	0.0220325	0.999988	KPN2242_RS01955	-	-	-	-
gene1486	363.523	0.597601	0.265248	2.25299	0.0242598	0.999988	KPN2242_RS07505	-	-	-	-
gene3671	286.209	-0.554634	0.252573	-2.19594	0.0280963	0.999988	KPN2242_RS18490	-	-	-	-
gene334	36.4518	-0.617954	0.284195	-2.1744	0.0296752	0.999988	KPN2242_RS01715	-	-	-	-
gene4507	551.256	-0.515964	0.237376	-2.17361	0.0297343	0.999988	KPN2242_RS22675	-	-	-	-
gene4266	2414.45	0.590418	0.272549	2.16628	0.03029	0.999988	KPN2242_RS21495	K05879	-	-	-
gene526	8.76127	-0.512313	0.236616	-2.16517	0.0303747	0.999988	KPN2242_RS28590	-	-	-	-
gene2858	79.9972	-0.601344	0.27924	-2.1535	0.0312793	0.999988	KPN2242_RS14415	K00285	-	-	-
gene3138	38.048	-0.601363	0.282586	-2.12807	0.0333315	0.999988	KPN2242_RS15785	K14233	-	-	-
gene4875	220.566	0.591764	0.282238	2.09668	0.0360217	0.999988	KPN2242_RS24505	-	-	-	-
gene2022	25.1818	-0.58406	0.283806	-2.05795	0.0395948	0.999988	KPN2242_RS10210	-	GO:0055085:transmembrane transport	GO:0016021:integral component of membrane	-
gene1378	158.742	-0.545692	0.270265	-2.0191	0.0434771	0.999988	KPN2242_RS06955	K14229	-	-	-
gene1701	1236.52	0.482597	0.239816	2.01236	0.0441818	0.999988	KPN2242_RS08560	-	-	-	-
gene4318	1982.11	0.571324	0.283959	2.01199	0.0442205	0.999988	KPN2242_RS21755	K00042	GO:0006098:pentose-phosphate shunt;GO:0006573:valine metabolic process;GO:0046487:glyoxylate metabolic process	-	GO:0008442:3-hydroxyisobutyrate dehydrogenase activity;GO:0008679:2-hydroxy-3-oxopropionate reductase activity;GO:0004616:phosphogluconate dehydrogenase (decarboxylating) activity;GO:0050662:coenzyme binding;GO:0000166:nucleotide binding
gene3103	303.015	0.521422	0.259216	2.01154	0.0442687	0.999988	KPN2242_RS15610	-	-	-	-
gene5239	220.697	-0.570256	0.284096	-2.00727	0.044721	0.999988	KPN2242_RS28385	-	-	-	-
gene3819	611.703	0.484041	0.241972	2.0004	0.0454575	0.999988	KPN2242_RS19240	-	-	-	-
gene2228	172.826	0.535487	0.267942	1.99852	0.0456605	0.999988	KPN2242_RS11220	K07307	-	-	-
gene4892	112.767	0.536445	0.268636	1.99692	0.0458337	0.999988	KPN2242_RS24585	K01631	-	-	-
gene5251	50.0833	-0.566113	0.283733	-1.99523	0.0460174	0.999988	KPN2242_RS28400	-	-	-	-
gene2999	1099.48	-0.496487	0.250405	-1.98273	0.0473972	0.999988	KPN2242_RS15100	-	-	-	-
gene3655	48.3396	-0.55808	0.281712	-1.98103	0.0475881	0.999988	KPN2242_RS18405	-	-	-	-
gene209	195.725	0.552078	0.279237	1.97709	0.0480312	0.999988	KPN2242_RS01085	K03079	-	-	-
gene96	854.814	0.502731	0.255409	1.96834	0.0490292	0.999988	KPN2242_RS00500	-	-	-	-
gene194	191.17	-0.55353	0.282274	-1.96097	0.0498828	0.999988	KPN2242_RS01010	-	-	-	-
gene3731	767.034	-0.484795	0.24834	-1.95214	0.0509215	0.999988	KPN2242_RS18795	-	-	-	-
gene3876	395.546	0.482323	0.249254	1.93507	0.0529819	0.999988	KPN2242_RS19530	-	-	-	-
gene4000	215.27	0.521955	0.271729	1.92087	0.0547482	0.999988	KPN2242_RS20165	K00065	-	-	-
gene3771	2815.68	0.540591	0.283427	1.90734	0.0564767	0.999988	srlE	K02782	-	-	-
gene1230	704.929	-0.521725	0.273746	-1.90587	0.0566666	0.999988	KPN2242_RS06230	K02361	-	-	-
gene935	8.8136	-0.398345	0.211383	-1.88447	0.0595016	0.999988	ffs	K01983	-	-	-
gene5099	13.1787	-0.401756	0.213486	-1.88188	0.0598517	0.999988	KPN2242_RS25595	K14219	-	-	-
gene1143	81.8981	-0.509543	0.274232	-1.85807	0.063159	0.999988	KPN2242_RS05820	-	-	-	-
gene3818	468.659	0.473459	0.254923	1.85727	0.0632734	0.999988	KPN2242_RS19235	-	-	-	-
gene3321	1147.71	-0.501358	0.271159	-1.84894	0.0644658	0.999988	KPN2242_RS16720	-	-	-	-
gene1144	207.683	-0.515553	0.279683	-1.84335	0.0652779	0.999988	KPN2242_RS05825	-	GO:0044718:siderophore transmembrane transport	GO:0005886:plasma membrane;GO:0009279:cell outer membrane	GO:0015343:siderophore transmembrane transporter activity;GO:0005506:iron ion binding
gene1742	110.822	0.489571	0.266348	1.83809	0.0660489	0.999988	KPN2242_RS08760	K01476	GO:0006525:arginine metabolic process	-	GO:0046872:metal ion binding;GO:0004053:arginase activity
gene5173	3823.4	0.477317	0.261378	1.82616	0.067826	0.999988	KPN2242_RS25960	K07792	GO:0015740:C4-dicarboxylate transport	GO:0016021:integral component of membrane	GO:0015556:C4-dicarboxylate transmembrane transporter activity
gene4481	264.363	-0.50225	0.275629	-1.8222	0.0684252	0.999988	KPN2242_RS22545	K02904	-	-	-
gene469	74.1486	0.375218	0.206448	1.81749	0.069142	0.999988	KPN2242_RS02405	-	GO:0015801:aromatic amino acid transport	GO:0005887:integral component of plasma membrane	GO:0015173:aromatic amino acid transmembrane transporter activity
gene778	263.321	-0.477694	0.263892	-1.81019	0.0702668	0.999988	KPN2242_RS03955	-	-	-	-
gene3531	88.2196	0.499377	0.276502	1.80605	0.0709107	0.999988	KPN2242_RS17785	-	-	-	-
gene1233	400.093	-0.48432	0.269417	-1.79766	0.0722308	0.999988	KPN2242_RS06245	K00216	-	-	-
gene1826	184.336	-0.46771	0.262011	-1.78508	0.0742487	0.999988	KPN2242_RS09175	K11070	-	-	-
gene1883	58.6438	-0.506888	0.284128	-1.78401	0.0744218	0.999988	KPN2242_RS09485	-	GO:0008152:metabolic process	-	GO:0016757:transferase activity, transferring glycosyl groups
gene5193	1229.79	0.415965	0.234169	1.77635	0.0756753	0.999988	KPN2242_RS26065	K07713	-	-	-
gene3459	150.376	-0.486732	0.274755	-1.77151	0.0764756	0.999988	KPN2242_RS17405	-	-	-	-
gene75	364.046	-0.499613	0.284099	-1.75858	0.0786481	0.999988	KPN2242_RS00380	-	-	-	-
gene3623	1403.48	0.450016	0.256691	1.75314	0.0795781	0.999988	KPN2242_RS18235	K05916	-	-	-
gene5233	346.063	-0.468039	0.267435	-1.75011	0.0800996	0.999988	KPN2242_RS26265	K03896	-	-	-
gene2849	79.4238	-0.488295	0.279258	-1.74855	0.0803696	0.999988	KPN2242_RS14370	-	-	-	-
gene4606	3992.59	0.416941	0.241108	1.72928	0.0837598	0.999988	zntA	-	-	-	-
gene803	69.7475	-0.433445	0.252133	-1.71911	0.0855939	0.999988	KPN2242_RS04075	K14234	-	-	-
gene1461	1268.01	0.431865	0.251352	1.71817	0.0857657	0.999988	KPN2242_RS07375	-	-	-	-
gene4890	174.632	0.483651	0.282239	1.71362	0.0865986	0.999988	KPN2242_RS24575	-	-	-	-
gene1222	323.978	-0.475391	0.27779	-1.71133	0.0870197	0.999988	KPN2242_RS06190	-	-	-	-
gene2116	19.2399	-0.469012	0.274199	-1.71048	0.0871777	0.999988	KPN2242_RS10650	K02613	-	-	-
gene206	26.7818	0.483425	0.282666	1.71023	0.0872227	0.999988	KPN2242_RS01070	K02822	-	-	-
gene4534	18.6117	-0.433544	0.254059	-1.70647	0.0879209	0.999988	KPN2242_RS28190	K00891	GO:0016310:phosphorylation	-	GO:0004765:shikimate kinase activity
gene3533	65.6858	0.471112	0.27767	1.69666	0.0897608	0.999988	KPN2242_RS17795	-	-	-	-
gene340	52.4552	-0.374366	0.220893	-1.69479	0.0901161	0.999988	KPN2242_RS01755	-	-	-	-
gene3874	466.543	0.408202	0.241046	1.69347	0.0903668	0.999988	KPN2242_RS19520	K00865	-	-	-
gene4551	233.084	-0.477419	0.281979	-1.6931	0.0904359	0.999988	feoA	-	-	-	-
gene402	419.091	0.456246	0.269536	1.69271	0.0905109	0.999988	KPN2242_RS02075	-	-	-	-
gene4261	1160.05	0.436182	0.257891	1.69135	0.0907707	0.999988	KPN2242_RS21475	-	-	-	-
gene3364	433.454	-0.407576	0.241492	-1.68774	0.0914608	0.999988	KPN2242_RS16925	-	-	-	-
gene4658	117.599	-0.47901	0.284086	-1.68615	0.0917673	0.999988	KPN2242_RS23435	-	-	-	-
gene1084	4071.31	0.430395	0.255625	1.6837	0.0922402	0.999988	KPN2242_RS05515	K01647	-	-	-
gene4371	126.15	-0.465461	0.276797	-1.68159	0.0926474	0.999988	KPN2242_RS22025	K07122	-	-	-
gene5248	68.2504	-0.475008	0.282675	-1.6804	0.0928793	0.999988	KPN2242_RS26320	K02015	GO:0006810:transport	GO:0005886:plasma membrane;GO:0016021:integral component of membrane	GO:0005215:transporter activity
gene1192	20.1368	-0.467013	0.279807	-1.66905	0.0951067	0.999988	KPN2242_RS27500	-	-	-	-
gene4260	14.3098	0.457998	0.274974	1.66561	0.0957921	0.999988	KPN2242_RS21470	-	-	-	-
gene1489	2605.35	0.458677	0.27561	1.66423	0.0960673	0.999988	KPN2242_RS07520	K00656	-	-	-
gene4267	3486.38	0.466926	0.280856	1.66251	0.0964102	0.999988	KPN2242_RS21500	K05881	-	-	-
gene3282	48.0629	-0.454495	0.27502	-1.65259	0.0984149	0.999988	KPN2242_RS16530	-	-	-	-
gene1801	1951.04	-0.461819	0.280904	-1.64404	0.100167	0.999988	KPN2242_RS09035	-	-	-	-
gene4081	56.4322	-0.464667	0.283829	-1.63714	0.101602	0.999988	KPN2242_RS20570	K07679	-	-	-
gene3311	5.59259	-0.36745	0.224953	-1.63345	0.102373	0.999988	KPN2242_RS27980	-	-	-	-
gene264	3654.65	0.461853	0.282899	1.63257	0.102559	0.999988	KPN2242_RS01375	K00527	-	-	-
gene220	246.096	0.319547	0.19621	1.62859	0.103399	0.999988	KPN2242_RS01140	-	-	-	-
gene5234	835.411	-0.454547	0.279155	-1.6283	0.103462	0.999988	KPN2242_RS26270	K03894	-	-	-
gene5163	34.2531	-0.415926	0.255507	-1.62785	0.103557	0.999988	KPN2242_RS28340	-	-	-	-
gene1227	210.724	-0.461898	0.283818	-1.62744	0.103643	0.999988	KPN2242_RS06215	K02015	-	-	-
gene719	382.941	-0.422597	0.260426	-1.62271	0.104651	0.999988	KPN2242_RS03665	-	-	-	-
gene3997	147.068	0.437279	0.27283	1.60275	0.108989	0.999988	KPN2242_RS20145	-	-	-	-
gene3608	2581.81	-0.381185	0.238437	-1.59868	0.109891	0.999988	KPN2242_RS18165	-	-	-	-
gene4010	170.193	-0.437009	0.273414	-1.59834	0.109967	0.999988	KPN2242_RS20220	-	-	-	-
gene1099	27179.2	0.452719	0.283914	1.59457	0.110809	0.999988	KPN2242_RS05585	K04567	-	-	-
gene4874	430.157	0.442588	0.27765	1.59405	0.110925	0.999988	KPN2242_RS24495	-	GO:0006355:regulation of transcription, DNA-templated	-	GO:0003700:DNA-binding transcription factor activity;GO:0003677:DNA binding
gene733	186.72	-0.450509	0.284075	-1.58588	0.112767	0.999988	KPN2242_RS03735	K14227	-	-	-
gene1124	94.3283	0.434262	0.274419	1.58248	0.113541	0.999988	KPN2242_RS05730	K01451	-	-	-
gene1730	244.953	-0.442443	0.280024	-1.58002	0.114102	0.999988	KPN2242_RS08710	-	-	-	-
gene3181	112.435	0.364781	0.23152	1.57559	0.11512	0.999988	KPN2242_RS16015	-	-	-	-
gene4332	1973.55	0.404197	0.257596	1.56912	0.116621	0.999988	KPN2242_RS21830	-	-	-	-
gene4231	20.763	0.438708	0.280758	1.56258	0.118151	0.999988	KPN2242_RS21330	K01430	GO:0043419:urea catabolic process	GO:0005737:cytoplasm	GO:0016151:nickel cation binding;GO:0009039:urease activity
gene4359	325.289	-0.385957	0.247318	-1.56057	0.118625	0.999988	KPN2242_RS28140	-	-	-	GO:0003723:RNA binding
gene3523	934.776	-0.415542	0.26633	-1.56026	0.1187	0.999988	KPN2242_RS17745	K01448	-	-	-
gene5423	43.1563	-0.435206	0.281268	-1.5473	0.121791	0.999988	KPN2242_RS27110	-	-	-	-
gene3776	2107.9	0.434012	0.280653	1.54644	0.121999	0.999988	KPN2242_RS19030	-	-	-	-
gene3629	163.919	-0.415341	0.269168	-1.54305	0.122818	0.999988	KPN2242_RS18270	-	-	-	-
gene2785	131.636	-0.438194	0.284049	-1.54267	0.122911	0.999988	KPN2242_RS14040	K02013	-	-	-
gene3180	275.369	0.347695	0.225435	1.54233	0.122994	0.999988	KPN2242_RS16010	-	-	-	-
gene47	44.4932	-0.437237	0.284196	-1.53851	0.123924	0.999988	KPN2242_RS00240	-	-	-	-
gene1225	119.049	-0.429367	0.279119	-1.53829	0.123978	0.999988	KPN2242_RS06205	K02013	-	-	-
gene5232	689.372	-0.434082	0.282298	-1.53767	0.124128	0.999988	KPN2242_RS26260	K03895	-	-	-
gene1808	557.315	-0.410113	0.266844	-1.5369	0.124318	0.999988	KPN2242_RS09085	K09808	-	-	-
gene223	748.655	0.382006	0.24862	1.53651	0.124413	0.999988	KPN2242_RS01155	K19267	-	-	-
gene1711	179.48	-0.418241	0.272384	-1.53548	0.124665	0.999988	KPN2242_RS08610	-	-	-	-
gene2591	4.19693	-0.226487	0.14754	-1.53509	0.124761	0.999988	KPN2242_RS13055	-	-	-	-
gene1219	49.9495	-0.413159	0.269169	-1.53494	0.124798	0.999988	KPN2242_RS06180	K02362	-	-	-
gene1223	22.2928	-0.308307	0.200937	-1.53434	0.124945	0.999988	KPN2242_RS06195	-	-	-	-
gene1231	675.369	-0.418996	0.274943	-1.52394	0.127524	0.999988	entE	K02363	-	-	-
gene4807	858.009	0.425925	0.280452	1.51871	0.128835	0.999988	KPN2242_RS24165	-	-	-	-
gene4899	562.552	-0.374352	0.247829	-1.51053	0.130909	0.999988	KPN2242_RS24620	K03629	-	-	-
gene3651	342.607	-0.423122	0.281045	-1.50553	0.132188	0.999988	KPN2242_RS18385	-	-	-	-
gene4876	644.109	0.351299	0.235151	1.49393	0.135194	0.999988	KPN2242_RS24510	K01753	-	-	-
gene5038	22439.8	0.412989	0.27673	1.49239	0.135597	0.999988	gldA	K00005	-	-	-
gene1752	24.6994	-0.391546	0.262489	-1.49167	0.135786	0.999988	KPN2242_RS27665	-	-	-	-
gene610	816.475	-0.380738	0.257598	-1.47803	0.1394	0.999988	KPN2242_RS03100	K03589	GO:0043093:FtsZ-dependent cytokinesis;GO:0007049:cell cycle;GO:0000917:division septum assembly	GO:0032155:cell division site part;GO:0005887:integral component of plasma membrane	-
gene1311	12.6268	-0.354242	0.239879	-1.47675	0.139742	0.999988	KPN2242_RS06635	K14223	-	-	-
gene5422	11.7849	-0.378507	0.256365	-1.47644	0.139826	0.999988	KPN2242_RS27105	-	-	-	-
gene4973	2346.77	0.397415	0.271115	1.46586	0.142687	0.999988	KPN2242_RS24990	-	-	-	-
gene634	24.3789	-0.391459	0.267793	-1.4618	0.143797	0.999988	KPN2242_RS03230	-	-	-	-
gene3674	65.0473	-0.39828	0.272739	-1.46029	0.144209	0.999988	KPN2242_RS18505	-	-	-	-
gene341	31.5287	-0.405557	0.277763	-1.46008	0.144268	0.999988	KPN2242_RS01765	-	-	-	-
gene2325	40.7676	0.414703	0.284155	1.45942	0.144449	0.999988	KPN2242_RS11715	-	-	-	-
gene660	805.756	-0.334719	0.229644	-1.45756	0.144963	0.999988	KPN2242_RS03365	-	-	-	-
gene576	237.97	-0.400109	0.274685	-1.45661	0.145224	0.999988	thiP	K02063	-	-	-
gene4414	47.7614	-0.412581	0.283623	-1.45469	0.145756	0.999988	KPN2242_RS22235	-	-	GO:0005886:plasma membrane;GO:0016021:integral component of membrane	-
gene5357	159.696	-0.392823	0.270055	-1.4546	0.14578	0.999988	KPN2242_RS27290	-	-	-	-
gene3498	2.10591	-0.204989	0.141171	-1.45206	0.146484	0.999988	KPN2242_RS17605	K14229	-	-	-
gene4270	811.469	0.364224	0.251495	1.44823	0.147552	0.999988	KPN2242_RS21520	-	-	-	-
gene3534	159.29	0.410869	0.283807	1.44771	0.147699	0.999988	KPN2242_RS17800	K04021	-	-	-
gene622	16.6438	0.392715	0.271536	1.44627	0.148101	0.999988	KPN2242_RS03165	-	-	-	-
gene4080	7.39126	0.334494	0.232341	1.43967	0.149961	0.999988	KPN2242_RS20565	K07690	GO:0000160:phosphorelay signal transduction system;GO:0035556:intracellular signal transduction;GO:0006355:regulation of transcription, DNA-templated	GO:0005622:intracellular	GO:0000156:phosphorelay response regulator activity;GO:0043565:sequence-specific DNA binding;GO:0003700:DNA-binding transcription factor activity
gene3375	213.056	0.377354	0.262204	1.43916	0.150105	0.999988	KPN2242_RS16980	K07714	-	-	-
gene3545	106.426	-0.386952	0.268991	-1.43853	0.150284	0.999988	KPN2242_RS17855	-	-	-	-
gene3115	26.7758	-0.351538	0.244484	-1.43788	0.150469	0.999988	KPN2242_RS15670	K14225	-	-	-
gene1243	205.805	0.363608	0.256385	1.41821	0.156128	0.999988	KPN2242_RS06295	-	-	-	-
gene4921	238.76	-0.389798	0.275443	-1.41517	0.15702	0.999988	KPN2242_RS24730	K02038	-	-	-
gene1288	663.818	-0.37769	0.266997	-1.41458	0.157191	0.999988	KPN2242_RS06520	K05515	-	-	-
gene572	102.221	0.391182	0.276583	1.41434	0.157262	0.999988	KPN2242_RS02910	K00853	-	-	-
gene3602	146.04	-0.398205	0.281824	-1.41296	0.157668	0.999988	KPN2242_RS18135	-	-	-	-
gene4082	8.21238	-0.345827	0.245698	-1.40753	0.15927	0.999988	KPN2242_RS28685	-	-	-	-
gene353	937.875	0.361872	0.257694	1.40427	0.160239	0.999988	KPN2242_RS01825	K01198	-	-	-
gene2440	85.4691	-0.384355	0.273977	-1.40288	0.160654	0.999988	KPN2242_RS12295	-	-	-	-
gene2423	165.58	0.383598	0.273891	1.40055	0.16135	0.999988	KPN2242_RS12205	-	-	-	-
gene2514	308.745	0.361487	0.258171	1.40018	0.161459	0.999988	KPN2242_RS12665	-	-	-	-
gene998	37.5727	-0.39614	0.283246	-1.39857	0.161941	0.999988	KPN2242_RS05080	-	-	-	-
gene2088	5784.08	0.377481	0.270947	1.39319	0.163562	0.999988	KPN2242_RS10525	K03778	-	-	-
gene1185	2.90066	0.23981	0.172444	1.39065	0.164331	0.999988	KPN2242_RS06025	-	-	-	-
gene1156	2118.26	0.36563	0.264379	1.38298	0.166672	0.999988	KPN2242_RS05880	-	-	-	-
gene434	543.525	0.369395	0.267434	1.38126	0.1672	0.999988	KPN2242_RS02225	-	-	-	-
gene4636	77.7467	0.388826	0.282234	1.37767	0.168304	0.999988	KPN2242_RS23320	-	-	-	-
gene3837	40.129	-0.387876	0.282987	-1.37065	0.170485	0.999988	KPN2242_RS19325	-	-	-	GO:0003677:DNA binding
gene948	904.273	0.324273	0.236607	1.37051	0.170527	0.999988	KPN2242_RS04820	K12308	-	-	-
gene3092	119.345	0.386107	0.281875	1.36978	0.170756	0.999988	KPN2242_RS15560	-	GO:0008152:metabolic process	-	GO:0003824:catalytic activity
gene4949	447.677	0.337346	0.246807	1.36684	0.171676	0.999988	KPN2242_RS24880	-	-	-	-
gene3379	34.2437	-0.387797	0.283997	-1.3655	0.172096	0.999988	KPN2242_RS17000	K00626	-	-	-
gene4195	2271.38	0.340818	0.249978	1.36339	0.17276	0.999988	KPN2242_RS21140	K08325	-	-	-
gene3934	1322.85	0.336932	0.247193	1.36303	0.172872	0.999988	KPN2242_RS19825	K02224	-	-	-
gene3991	103.414	0.383767	0.282859	1.35674	0.174862	0.999988	KPN2242_RS20115	K10193	-	-	-
gene4237	40.2463	-0.384974	0.283771	-1.35664	0.174897	0.999988	KPN2242_RS21360	-	-	-	-
gene5159	94.4803	-0.325112	0.240103	-1.35405	0.175721	0.999988	KPN2242_RS25900	K14236	-	-	-
gene4725	2596.32	0.360224	0.267205	1.34812	0.177621	0.999988	KPN2242_RS23750	K01042	-	-	-
gene2951	5.17731	-0.266599	0.198226	-1.34492	0.178649	0.999988	KPN2242_RS14865	-	GO:0009308:amine metabolic process	-	GO:0005507:copper ion binding;GO:0048038:quinone binding
gene261	22.5034	-0.368524	0.274917	-1.34049	0.180085	0.999988	KPN2242_RS01360	-	-	-	-
gene940	67.1722	-0.370987	0.277132	-1.33866	0.18068	0.999988	KPN2242_RS04775	-	-	-	-
gene2779	28.6417	-0.37534	0.280537	-1.33793	0.180918	0.999988	KPN2242_RS14005	-	-	-	-
gene2681	4.94158	-0.292433	0.218947	-1.33563	0.18167	0.999988	KPN2242_RS27855	-	-	-	-
gene1356	3647	-0.344998	0.258714	-1.33351	0.182364	0.999988	sdhC	K00241	GO:0006099:tricarboxylic acid cycle	GO:0045281:succinate dehydrogenase complex	GO:0000104:succinate dehydrogenase activity;GO:0009055:electron transfer activity
gene4773	2.52674	-0.204569	0.153496	-1.33273	0.182621	0.999988	KPN2242_RS23990	-	-	-	-
gene3610	1227.69	-0.371125	0.278767	-1.33131	0.183087	0.999988	KPN2242_RS18175	K01092	-	-	-
gene3708	19.3477	0.373747	0.280977	1.33017	0.183462	0.999988	KPN2242_RS18680	-	GO:0006810:transport	GO:0030288:outer membrane-bounded periplasmic space	GO:0005215:transporter activity
gene1937	828.652	0.375154	0.282625	1.32739	0.184379	0.999988	KPN2242_RS09775	K01222	-	-	-
gene1409	68.1488	-0.376916	0.284059	-1.32689	0.184544	0.999988	KPN2242_RS07120	-	-	-	-
gene4748	15821.7	0.368479	0.277761	1.3266	0.18464	0.999988	KPN2242_RS23865	K00639	-	-	-
gene4730	1065.84	0.337395	0.254578	1.32531	0.185069	0.999988	KPN2242_RS23775	-	-	-	-
gene4879	111.794	0.354139	0.267543	1.32368	0.185611	0.999988	KPN2242_RS24525	-	-	-	-
gene1224	1302.69	-0.362342	0.274119	-1.32184	0.186221	0.999988	entF	K02364	GO:0009058:biosynthetic process	-	GO:0016788:hydrolase activity, acting on ester bonds
gene258	597.612	0.35461	0.268325	1.32157	0.186311	0.999988	KPN2242_RS01345	-	-	-	-
gene2590	105.949	-0.365989	0.277373	-1.31949	0.187006	0.999988	KPN2242_RS13050	-	-	-	-
gene2651	132.868	0.374384	0.283841	1.31899	0.187172	0.999988	KPN2242_RS13355	-	-	-	-
gene5039	1402.41	0.374357	0.283821	1.31899	0.187172	0.999988	KPN2242_RS25315	-	-	-	-
gene5393	42.8887	-0.350911	0.266407	-1.3172	0.187772	0.999988	KPN2242_RS26980	-	-	-	-
gene5109	176.264	-0.371798	0.2827	-1.31517	0.188454	0.999988	KPN2242_RS25655	-	-	-	-
gene4621	1237.77	0.372892	0.284134	1.31238	0.189391	0.999988	KPN2242_RS23245	K15584	-	-	-
gene4934	1937.85	-0.36305	0.27676	-1.31178	0.189593	0.999988	KPN2242_RS24810	-	-	-	-
gene4190	1032.19	-0.370762	0.283516	-1.30773	0.190965	0.999988	KPN2242_RS21115	-	-	-	-
gene510	3233.95	0.330518	0.252934	1.30673	0.191303	0.999988	KPN2242_RS02595	K01733	-	-	-
gene2694	196.683	0.347607	0.266073	1.30643	0.191405	0.999988	KPN2242_RS13580	-	-	-	-
gene3922	1055.6	0.317536	0.243382	1.30468	0.192001	0.999988	KPN2242_RS19765	K02007	-	-	-
gene4268	3000.84	0.32286	0.247687	1.3035	0.192404	0.999988	KPN2242_RS21505	K00863	-	-	-
gene2935	50.3511	-0.364651	0.279882	-1.30288	0.192617	0.999988	KPN2242_RS14790	-	-	-	-
gene630	1517.2	-0.368424	0.282947	-1.3021	0.192883	0.999988	KPN2242_RS03210	-	GO:0006355:regulation of transcription, DNA-templated	GO:0005622:intracellular	GO:0003700:DNA-binding transcription factor activity;GO:0003677:DNA binding
gene3241	2774.84	-0.337369	0.259217	-1.30149	0.19309	0.999988	KPN2242_RS16315	-	-	-	-
gene1675	1979.42	0.351979	0.270913	1.29923	0.193864	0.999988	KPN2242_RS08435	K01734	GO:0019242:methylglyoxal biosynthetic process	-	GO:0008929:methylglyoxal synthase activity
gene5294	61.4224	-0.36232	0.278878	-1.2992	0.193874	0.999988	KPN2242_RS26540	-	-	-	-
gene3063	303.98	-0.347442	0.267576	-1.29848	0.194122	0.999988	KPN2242_RS15420	-	-	-	-
gene1626	708.784	-0.326085	0.251394	-1.29711	0.194593	0.999988	KPN2242_RS08200	K00912	-	-	-
gene3069	110.014	-0.368136	0.283867	-1.29686	0.194679	0.999988	KPN2242_RS15450	-	-	-	-
gene3009	189.923	0.198403	0.153144	1.29553	0.195137	0.999988	KPN2242_RS15155	-	-	-	-
gene21	1.97067	-0.203384	0.157582	-1.29066	0.196822	0.999988	KPN2242_RS27295	-	-	-	-
gene1229	252.77	-0.353425	0.274185	-1.289	0.197396	0.999988	KPN2242_RS06225	K02016	-	-	-
gene2834	191.888	-0.363406	0.282072	-1.28835	0.197626	0.999988	KPN2242_RS14295	K02015	-	-	-
gene2744	39.6187	-0.363664	0.28237	-1.2879	0.197781	0.999988	KPN2242_RS13835	-	-	-	-
gene204	266.683	0.364494	0.283654	1.28499	0.198795	0.999988	KPN2242_RS01060	K03476	-	-	-
gene764	84.1535	0.357601	0.2791	1.28127	0.2001	0.999988	KPN2242_RS03890	-	-	-	-
gene840	17.7938	-0.34949	0.273059	-1.27991	0.200577	0.999988	KPN2242_RS04270	-	-	-	-
gene3106	378.307	0.358497	0.281443	1.27378	0.202742	0.999988	KPN2242_RS15625	-	-	-	-
gene4894	334.322	0.360898	0.283469	1.27315	0.202965	0.999988	KPN2242_RS24595	-	-	-	-
gene2525	4.71677	-0.280845	0.221012	-1.27072	0.203828	0.999988	KPN2242_RS12730	K02033	-	-	-
gene2906	28.9554	-0.357457	0.281347	-1.27052	0.2039	0.999988	KPN2242_RS14655	K14236	-	-	-
gene1732	619.516	-0.334073	0.263205	-1.26925	0.204353	0.999988	KPN2242_RS08720	-	-	-	-
gene3996	257.701	0.357522	0.283023	1.26323	0.206507	0.999988	KPN2242_RS20140	K01193	-	-	-
gene3974	198.891	-0.353348	0.280279	-1.2607	0.207417	0.999988	KPN2242_RS20035	-	-	-	-
gene797	2.72276	-0.216493	0.171842	-1.25983	0.207729	0.999988	KPN2242_RS04050	-	-	-	-
gene1851	2.72276	-0.216493	0.171842	-1.25983	0.207729	0.999988	KPN2242_RS09305	-	-	-	-
gene391	92.7254	0.34893	0.277282	1.25839	0.208249	0.999988	KPN2242_RS02020	-	-	-	-
gene2260	126.393	-0.341505	0.272339	-1.25397	0.209853	0.999988	KPN2242_RS11385	-	-	-	-
gene3801	1318.72	0.342353	0.273203	1.25311	0.210166	0.999988	KPN2242_RS19155	-	-	-	-
gene2066	27.6392	-0.351174	0.280458	-1.25214	0.210517	0.999988	KPN2242_RS10430	K02071	-	-	-
gene4257	3.6038	0.254925	0.204086	1.2491	0.211627	0.999988	KPN2242_RS21455	-	-	-	-
gene2887	103.37	-0.340987	0.273005	-1.24901	0.211661	0.999988	KPN2242_RS14550	-	-	-	-
gene3957	410.404	0.354067	0.283966	1.24686	0.212447	0.999988	KPN2242_RS19940	K16651	-	-	-
gene3386	62.8606	-0.348422	0.280326	-1.24292	0.213899	0.999988	KPN2242_RS28675	-	-	-	-
gene1478	881.986	0.353026	0.284106	1.24259	0.214021	0.999988	KPN2242_RS07465	K01223	-	-	-
gene2868	223.625	-0.351365	0.283708	-1.23848	0.21554	0.999988	KPN2242_RS14460	-	-	-	-
gene4141	3814.87	0.302201	0.244165	1.23769	0.215829	0.999988	KPN2242_RS20875	K01920	-	-	-
gene4937	105.982	-0.34962	0.282756	-1.23647	0.216283	0.999988	KPN2242_RS28275	-	-	-	-
gene836	13.0147	0.334247	0.271036	1.23322	0.217495	0.999988	KPN2242_RS04250	K15551	-	-	-
gene2835	151.4	-0.349566	0.283667	-1.23231	0.217833	0.999988	KPN2242_RS14300	K02013	GO:0006200:obsolete ATP catabolic process	-	GO:0005524:ATP binding;GO:0016887:ATPase activity
gene5358	77.4284	-0.343843	0.279452	-1.23042	0.218541	0.999988	KPN2242_RS26840	-	-	-	-
gene5276	49.563	-0.349364	0.284198	-1.2293	0.21896	0.999988	KPN2242_RS26455	-	-	-	-
gene1310	8.92715	-0.293123	0.238485	-1.2291	0.219033	0.999988	KPN2242_RS06630	K14223	-	-	-
gene403	2189.29	0.347172	0.283241	1.22571	0.220307	0.999988	KPN2242_RS02080	-	-	-	-
gene4540	1950.64	-0.285731	0.233133	-1.22561	0.220345	0.999988	KPN2242_RS22830	K05366	-	-	-
gene2375	2.08307	-0.182026	0.148706	-1.22407	0.220926	0.999988	KPN2242_RS11965	-	-	-	-
gene3028	19585	0.345473	0.282742	1.22187	0.221757	0.999988	KPN2242_RS15260	K02793	-	-	-
gene5231	367.348	-0.341043	0.279123	-1.22183	0.22177	0.999988	KPN2242_RS26255	K03897	-	-	-
gene196	839.928	-0.292198	0.239525	-1.21991	0.2225	0.999988	KPN2242_RS01020	K13771	GO:0045892:negative regulation of transcription, DNA-templated	-	GO:0003690:double-stranded DNA binding;GO:0051537:2 iron, 2 sulfur cluster binding;GO:0003700:DNA-binding transcription factor activity;GO:0005506:iron ion binding
gene2700	803.359	-0.34604	0.283816	-1.21924	0.222753	0.999988	KPN2242_RS13610	-	-	-	-
gene1098	1934.69	0.346044	0.284176	1.21771	0.223334	0.999988	KPN2242_RS05580	-	-	-	-
gene5312	319.822	-0.316211	0.259698	-1.21761	0.223372	0.999988	KPN2242_RS26630	K02031	GO:0006200:obsolete ATP catabolic process;GO:0015833:peptide transport	-	GO:0005524:ATP binding;GO:0016887:ATPase activity
gene4872	120.815	-0.322961	0.265248	-1.21758	0.223383	0.999988	KPN2242_RS24485	-	-	-	-
gene2381	69.6025	-0.345875	0.284095	-1.21746	0.223428	0.999988	KPN2242_RS11995	-	-	-	-
gene4717	1696.78	0.308747	0.253632	1.2173	0.22349	0.999988	KPN2242_RS23720	-	-	-	-
gene670	18.7054	-0.323613	0.266118	-1.21605	0.223965	0.999988	KPN2242_RS03415	K02457	-	-	-
gene3306	106.287	0.344346	0.283249	1.2157	0.224099	0.999988	KPN2242_RS16655	-	-	-	-
gene1220	818.353	-0.31767	0.261354	-1.21548	0.224184	0.999988	KPN2242_RS06185	K19611	-	-	-
gene826	11.7153	0.318877	0.262421	1.21514	0.224314	0.999988	KPN2242_RS04190	K01996	-	-	-
gene357	123.464	0.345022	0.283954	1.21506	0.224342	0.999988	KPN2242_RS01850	-	-	-	-
gene1634	827.451	-0.29426	0.242227	-1.21481	0.224438	0.999988	KPN2242_RS08240	-	GO:0006260:DNA replication;GO:0007059:chromosome segregation;GO:0007049:cell cycle;GO:0030261:chromosome condensation;GO:0051301:cell division	GO:0005737:cytoplasm;GO:0009295:nucleoid	-
gene126	6180.65	0.344523	0.283698	1.2144	0.224595	0.999988	KPN2242_RS00645	-	-	-	-
gene2727	211.265	0.329029	0.271141	1.2135	0.224938	0.999988	KPN2242_RS13745	-	-	-	-
gene207	85.8102	0.335034	0.276152	1.21322	0.225044	0.999988	KPN2242_RS01075	K02821	-	-	-
gene4649	1402.88	0.343364	0.28313	1.21274	0.225227	0.999988	KPN2242_RS23385	K00874	-	-	-
gene225	2155.2	0.336708	0.277688	1.21254	0.225306	0.999988	KPN2242_RS01165	K01119	-	-	-
gene2526	4.5148	-0.239659	0.197754	-1.2119	0.22555	0.999988	KPN2242_RS12735	K02034	-	-	-
gene4448	96.2275	-0.321014	0.264922	-1.21173	0.225614	0.999988	KPN2242_RS22390	-	-	-	-
gene1065	13.7789	0.270268	0.223382	1.20989	0.22632	0.999988	KPN2242_RS05415	-	-	-	-
gene3770	1949.01	0.318095	0.263029	1.20935	0.226527	0.999988	srlA	K02783	GO:0009401:phosphoenolpyruvate-dependent sugar phosphotransferase system	GO:0016021:integral component of membrane	-
gene2540	19.5214	0.329334	0.273251	1.20524	0.22811	0.999988	benD	K05783	-	-	-
gene182	36.616	-0.335479	0.278544	-1.2044	0.228434	0.999988	KPN2242_RS00945	K14225	-	-	-
gene586	85.9946	0.341338	0.28382	1.20266	0.229109	0.999988	KPN2242_RS02990	-	-	-	-
gene2183	849.557	0.32812	0.272866	1.20249	0.229172	0.999988	KPN2242_RS11000	-	-	-	-
gene3481	331.55	-0.341352	0.284099	-1.20153	0.229547	0.999988	KPN2242_RS17520	-	-	-	-
gene4699	21.2991	-0.322371	0.268482	-1.20072	0.229861	0.999988	KPN2242_RS23640	K08475	-	-	-
gene582	217.62	0.333874	0.278182	1.2002	0.230061	0.999988	KPN2242_RS02970	-	-	-	-
gene1199	6071.21	0.337407	0.281871	1.19702	0.231297	0.999988	KPN2242_RS06090	K00108	GO:0019285:glycine betaine biosynthetic process from choline;GO:0055114:oxidation-reduction process	-	GO:0050660:flavin adenine dinucleotide binding;GO:0008812:choline dehydrogenase activity
gene122	250.203	-0.313137	0.261828	-1.19596	0.231711	0.999988	KPN2242_RS00620	-	-	-	-
gene81	10.5122	-0.285098	0.238518	-1.19529	0.231973	0.999988	KPN2242_RS00410	-	-	-	-
gene2493	6.96172	-0.291707	0.244362	-1.19375	0.232575	0.999988	KPN2242_RS12560	K02759	-	-	-
gene1578	3258.43	0.333083	0.279056	1.19361	0.232632	0.999988	KPN2242_RS07970	-	-	-	-
gene2125	642.054	0.322444	0.270155	1.19355	0.232653	0.999988	KPN2242_RS10695	-	-	-	-
gene435	160.063	0.323468	0.271928	1.18954	0.234229	0.999988	KPN2242_RS02230	-	-	-	-
gene664	8.61038	-0.292444	0.246125	-1.18819	0.234758	0.999988	KPN2242_RS03385	K02463	-	-	-
gene4088	1.74884	-0.180617	0.152101	-1.18749	0.235036	0.999988	KPN2242_RS20610	K14225	-	-	-
gene457	471.687	-0.297751	0.251196	-1.18533	0.235886	0.999988	KPN2242_RS02340	K02317	-	-	-
gene4352	10.6583	-0.203383	0.171699	-1.18453	0.236204	0.999988	KPN2242_RS21935	-	-	-	-
gene4262	4418.03	0.313776	0.265203	1.18315	0.236749	0.999988	gldA	K00005	GO:0055114:oxidation-reduction process	-	GO:0046872:metal ion binding;GO:0008888:glycerol dehydrogenase [NAD+] activity
gene2698	4.374	-0.248093	0.210337	-1.17951	0.238197	0.999988	KPN2242_RS13600	K02031	-	-	-
gene1423	1334.85	0.295543	0.250992	1.1775	0.238996	0.999988	KPN2242_RS07190	-	-	-	-
gene4487	4084.17	-0.333067	0.282901	-1.17733	0.239064	0.999988	KPN2242_RS22575	K02892	-	-	-
gene2350	579.3	0.333794	0.283671	1.17669	0.239318	0.999988	KPN2242_RS11845	K01232	-	-	-
gene3212	50.7006	-0.332627	0.28294	-1.17561	0.239751	0.999988	KPN2242_RS16170	-	GO:0000271:polysaccharide biosynthetic process;GO:0006810:transport	GO:0016021:integral component of membrane	-
gene64	104.497	0.329906	0.280676	1.1754	0.239835	0.999988	KPN2242_RS00330	-	-	-	-
gene2227	634.731	0.305215	0.259956	1.1741	0.240354	0.999988	KPN2242_RS11215	-	-	-	-
gene3972	3267.13	-0.270789	0.230922	-1.17264	0.24094	0.999988	KPN2242_RS20020	K08311	-	-	-
gene866	609.542	0.332986	0.284108	1.17204	0.241181	0.999988	KPN2242_RS04400	-	GO:0016310:phosphorylation	-	GO:0016301:kinase activity;GO:0016773:phosphotransferase activity, alcohol group as acceptor
gene4358	2552.75	-0.275932	0.235607	-1.17116	0.241536	0.999988	KPN2242_RS21965	-	-	-	-
gene1382	16.0421	-0.259635	0.221849	-1.17032	0.241872	0.999988	KPN2242_RS06975	K14229	-	-	-
gene2351	117.849	0.322302	0.275481	1.16996	0.242017	0.999988	KPN2242_RS11850	K02749	-	-	-
gene3888	10.8788	0.306073	0.262045	1.16802	0.2428	0.999988	KPN2242_RS19590	-	-	-	-
gene4485	3113.8	-0.330484	0.282976	-1.16789	0.242853	0.999988	KPN2242_RS22565	K02965	-	-	-
gene3601	21.4115	-0.308738	0.264702	-1.16636	0.243469	0.999988	KPN2242_RS18130	-	-	-	-
gene3354	180.79	0.300842	0.258332	1.16456	0.244198	0.999988	KPN2242_RS16875	-	-	-	-
gene1314	1.11594	0.142531	0.122622	1.16237	0.245086	0.999988	KPN2242_RS06650	K14223	-	-	-
gene520	26.2993	-0.329367	0.283446	-1.16201	0.245232	0.999988	KPN2242_RS02645	-	-	-	-
gene372	3.15213	-0.227088	0.19583	-1.15962	0.246205	0.999988	KPN2242_RS01925	K07796	-	-	-
gene637	15.9794	-0.308793	0.266691	-1.15787	0.246919	0.999988	KPN2242_RS28595	-	-	-	-
gene2344	268.051	-0.319945	0.277244	-1.15402	0.248492	0.999988	KPN2242_RS11805	-	-	-	-
gene2343	11.9043	-0.293975	0.25534	-1.15131	0.249606	0.999988	KPN2242_RS11800	-	-	-	-
gene2236	4214.84	0.322386	0.281159	1.14663	0.251534	0.999988	KPN2242_RS11260	K00040	-	-	-
gene1324	14963.6	0.324917	0.283863	1.14463	0.252364	0.999988	KPN2242_RS06690	K02802	-	-	-
gene282	192.851	-0.298076	0.260617	-1.14373	0.252735	0.999988	KPN2242_RS01470	-	-	-	-
gene3661	20308	0.323686	0.283183	1.14303	0.253028	0.999988	KPN2242_RS18440	-	GO:0016485:protein processing;GO:0006508:proteolysis;GO:0009408:response to heat	GO:0005737:cytoplasm	GO:0008233:peptidase activity;GO:0005524:ATP binding;GO:0017111:nucleoside-triphosphatase activity
gene5072	674.772	0.291674	0.255332	1.14233	0.253317	0.999988	KPN2242_RS25470	-	-	-	-
gene173	109.991	-0.302925	0.265312	-1.14177	0.253551	0.999988	KPN2242_RS00900	-	-	-	-
gene4932	3571.35	-0.318309	0.278873	-1.14141	0.253699	0.999988	KPN2242_RS24800	K02110	-	-	-
gene4595	141.971	-0.274776	0.240775	-1.14122	0.25378	0.999988	KPN2242_RS23115	-	-	-	-
gene4891	315.567	0.323752	0.284196	1.13919	0.254625	0.999988	KPN2242_RS24580	K01684	-	-	-
gene2642	25.9045	-0.305573	0.268561	-1.13782	0.255197	0.999988	KPN2242_RS13310	-	-	-	-
gene272	30.6361	-0.293749	0.258328	-1.13712	0.255489	0.999988	KPN2242_RS27325	-	-	-	-
gene3350	630.964	-0.271062	0.23846	-1.13672	0.255655	0.999988	KPN2242_RS16855	-	-	-	-
gene2174	22130.1	0.312922	0.275918	1.13412	0.256746	0.999988	KPN2242_RS10955	-	-	-	-
gene1687	2030.79	0.291877	0.257585	1.13313	0.25716	0.999988	KPN2242_RS27645	-	-	-	-
gene3537	61.465	0.320062	0.28249	1.133	0.257212	0.999988	KPN2242_RS17815	K04020	-	-	-
gene2656	1407.63	0.321151	0.283788	1.13166	0.257778	0.999988	KPN2242_RS13380	-	-	-	-
gene1673	299.116	-0.301812	0.266953	-1.13058	0.258231	0.999988	KPN2242_RS08425	-	-	-	-
gene1379	27.9228	-0.227021	0.201095	-1.12892	0.258931	0.999988	KPN2242_RS06960	K14237	-	-	-
gene1686	442.934	0.304004	0.269983	1.12601	0.260161	0.999988	KPN2242_RS27640	-	-	-	-
gene350	216.401	0.305512	0.271551	1.12506	0.260563	0.999988	KPN2242_RS01810	K10112	-	-	-
gene1760	899.891	-0.310029	0.275569	-1.12505	0.260568	0.999988	KPN2242_RS08840	-	-	-	-
gene1728	288.052	0.279293	0.248894	1.12214	0.261804	0.999988	KPN2242_RS08700	-	-	-	-
gene104	123.219	-0.316556	0.282112	-1.12209	0.261823	0.999988	KPN2242_RS00540	-	-	-	-
gene2021	48.914	0.318081	0.283565	1.12172	0.261981	0.999988	KPN2242_RS10205	-	-	-	-
gene2404	58.7441	-0.318598	0.284091	-1.12146	0.26209	0.999988	KPN2242_RS12110	-	-	-	-
gene706	2993.77	-0.309293	0.276314	-1.11935	0.262989	0.999988	KPN2242_RS03600	K11749	-	-	-
gene835	1012.64	0.3081	0.275404	1.11872	0.263259	0.999988	KPN2242_RS04245	K00547	-	-	-
gene4317	877.081	0.310891	0.277955	1.11849	0.263357	0.999988	KPN2242_RS21750	K00865	GO:0031388:organic acid phosphorylation	-	GO:0008887:glycerate kinase activity
gene1739	221.326	0.309359	0.27665	1.11823	0.263467	0.999988	KPN2242_RS08745	-	-	-	-
gene556	242.131	-0.279942	0.250422	-1.11788	0.263619	0.999988	KPN2242_RS02830	-	-	-	-
gene5345	30.0136	-0.317301	0.283845	-1.11787	0.263623	0.999988	KPN2242_RS26775	-	-	-	-
gene3706	13.5479	-0.245341	0.219494	-1.11776	0.26367	0.999988	KPN2242_RS18670	-	-	-	-
gene1745	1935.28	0.31256	0.279644	1.11771	0.263692	0.999988	KPN2242_RS08770	K12972	-	-	-
gene2426	353.532	0.316317	0.284176	1.1131	0.265665	0.999988	KPN2242_RS12220	K00839	-	-	-
gene4490	25708.7	-0.313263	0.282361	-1.10944	0.26724	0.999988	KPN2242_RS22590	K02946	GO:0006412:translation	GO:0005840:ribosome	GO:0003735:structural constituent of ribosome;GO:0000049:tRNA binding
gene3469	2593.4	0.259252	0.233774	1.10898	0.267437	0.999988	KPN2242_RS17455	-	-	-	-
gene4046	493.705	0.276288	0.249821	1.10594	0.268751	0.999988	KPN2242_RS20395	-	-	-	-
gene2832	298.234	0.271257	0.245279	1.10591	0.268766	0.999988	KPN2242_RS14285	-	-	-	-
gene1935	69.5915	0.312462	0.282846	1.10471	0.269286	0.999988	KPN2242_RS09765	K02759	-	-	-
gene1480	1420.32	-0.269169	0.243756	-1.10425	0.269484	0.999988	KPN2242_RS07475	-	-	-	GO:0016740:transferase activity
gene2489	417.775	-0.313468	0.283905	-1.10413	0.269537	0.999988	KPN2242_RS12545	-	-	-	-
gene5284	38.4777	-0.28093	0.254461	-1.10402	0.269585	0.999988	KPN2242_RS26495	-	-	-	-
gene2585	1503.02	0.271822	0.246265	1.10378	0.269689	0.999988	KPN2242_RS13025	K12368	-	-	-
gene1690	1970.55	-0.256176	0.232144	-1.10352	0.269802	0.999988	KPN2242_RS08505	-	-	-	-
gene1873	156.947	-0.284461	0.257834	-1.10327	0.269908	0.999988	KPN2242_RS27705	-	-	-	-
gene988	1264.12	0.248581	0.225385	1.10292	0.270063	0.999988	KPN2242_RS05030	-	-	-	-
gene1404	240.351	-0.28217	0.256056	-1.10199	0.270467	0.999988	KPN2242_RS07090	-	-	-	-
gene84	5.63578	-0.227968	0.206958	-1.10152	0.270671	0.999988	KPN2242_RS00430	K07347	-	-	-
gene4560	9604.51	0.273817	0.248925	1.09999	0.271335	0.999988	KPN2242_RS22935	K00688	-	-	-
gene2723	382.879	0.268194	0.243891	1.09965	0.271485	0.999988	KPN2242_RS13725	-	-	-	-
gene5029	1155.33	-0.294313	0.267751	-1.0992	0.271679	0.999988	KPN2242_RS25265	-	GO:0009086:methionine biosynthetic process;GO:0045892:negative regulation of transcription, DNA-templated	GO:0005737:cytoplasm	GO:0003677:DNA binding;GO:0003700:DNA-binding transcription factor activity
gene3742	3233.71	0.311003	0.284096	1.09471	0.273643	0.999988	KPN2242_RS18850	K02002	GO:0006810:transport	-	GO:0005215:transporter activity
gene3802	3599.63	0.306285	0.279788	1.0947	0.273646	0.999988	KPN2242_RS19160	-	-	-	-
gene2814	18.1284	-0.292388	0.267753	-1.09201	0.27483	0.999988	KPN2242_RS14185	-	-	-	-
gene149	10551.6	0.274215	0.251318	1.09111	0.275226	0.999988	groES	-	GO:0006457:protein folding	GO:0005737:cytoplasm	GO:0005524:ATP binding
gene2693	106.026	0.303785	0.278682	1.09008	0.275679	0.999988	KPN2242_RS13575	K01759	-	-	-
gene1755	24.6675	-0.254633	0.233656	-1.08978	0.275812	0.999988	KPN2242_RS08815	-	-	-	-
gene1914	68.8117	-0.308012	0.283082	-1.08807	0.276565	0.999988	KPN2242_RS09650	-	-	-	GO:0016787:hydrolase activity
gene5018	2542.49	-0.283743	0.260816	-1.0879	0.276637	0.999988	cpxP	-	-	-	-
gene5161	38.4149	-0.307177	0.28291	-1.08578	0.277577	0.999988	KPN2242_RS25910	K14234	-	-	-
gene2229	3517.26	0.275408	0.254001	1.08428	0.278241	0.999988	KPN2242_RS11225	K07309	-	-	-
gene2207	64.2616	0.307266	0.283424	1.08412	0.278311	0.999988	KPN2242_RS11110	-	-	-	-
gene4618	890.864	0.258925	0.238886	1.08389	0.278415	0.999988	KPN2242_RS23230	K07806	-	-	-
gene3333	4.00808	-0.188011	0.173937	-1.08092	0.279735	0.999988	KPN2242_RS27990	-	-	-	-
gene2318	8.90993	0.264014	0.244314	1.08063	0.27986	0.999988	KPN2242_RS11680	K02071	GO:0006200:obsolete ATP catabolic process;GO:0015821:methionine transport	GO:0005886:plasma membrane	GO:0043865:methionine transmembrane transporter activity;GO:0005524:ATP binding;GO:0016887:ATPase activity
gene704	940.352	-0.298883	0.276657	-1.08034	0.279991	0.999988	KPN2242_RS03590	K00806	-	-	-
gene3823	129.46	-0.306117	0.283359	-1.08032	0.280002	0.999988	KPN2242_RS19260	-	-	-	-
gene2297	432.42	-0.271064	0.250935	-1.08021	0.280047	0.999988	KPN2242_RS11575	K01425	GO:0006541:glutamine metabolic process	-	GO:0004359:glutaminase activity
gene4189	265.376	-0.303506	0.281168	-1.07945	0.280388	0.999988	KPN2242_RS21110	-	-	-	-
gene3992	115.196	0.286622	0.265651	1.07894	0.280613	0.999988	KPN2242_RS20120	K10194	-	-	-
gene1254	112.528	-0.305908	0.283648	-1.07848	0.280821	0.999988	KPN2242_RS06350	K08964	-	-	-
gene3363	3741.85	-0.3052	0.283289	-1.07734	0.281328	0.999988	KPN2242_RS16920	K00116	-	-	-
gene1731	534.027	-0.301065	0.279515	-1.0771	0.281435	0.999988	KPN2242_RS08715	-	-	-	-
gene4639	310.11	0.305409	0.284	1.07538	0.282203	0.999988	KPN2242_RS23335	K00799	-	-	GO:0016740:transferase activity
gene2746	3.53725	0.187542	0.174525	1.07458	0.282561	0.999988	KPN2242_RS13845	-	-	-	-
gene791	48.9858	0.303966	0.283173	1.07343	0.283079	0.999988	KPN2242_RS04020	-	-	-	-
gene2710	37.8999	0.302611	0.282123	1.07262	0.283442	0.999988	KPN2242_RS13660	-	GO:0055114:oxidation-reduction process	-	GO:0016702:oxidoreductase activity, acting on single donors with incorporation of molecular oxygen, incorporation of two atoms of oxygen;GO:0016706:oxidoreductase activity, acting on paired donors, with incorporation or reduction of molecular oxygen, 2-oxoglutarate as one donor, and incorporation of one atom each of oxygen into both donors
gene3917	311.742	0.282193	0.264397	1.06731	0.285832	0.999988	KPN2242_RS19740	K02231	-	-	-
gene824	27.8627	0.260424	0.244196	1.06646	0.286218	0.999988	KPN2242_RS04175	-	-	-	-
gene1139	11.4394	-0.256199	0.240516	-1.06521	0.286783	0.999988	KPN2242_RS27490	-	-	-	-
gene3734	597.939	0.267368	0.251083	1.06486	0.286941	0.999988	KPN2242_RS18810	-	-	-	-
gene1232	387.868	-0.281522	0.264502	-1.06434	0.287173	0.999988	KPN2242_RS06240	K01252	-	-	-
gene2985	1040.55	0.301255	0.283091	1.06417	0.287254	0.999988	KPN2242_RS15040	-	-	-	-
gene3279	646.152	-0.268265	0.252358	-1.06303	0.287767	0.999988	KPN2242_RS16515	-	-	-	-
gene4785	2992.77	-0.255808	0.240884	-1.06196	0.288256	0.999988	KPN2242_RS24050	K00942	GO:0006163:purine nucleotide metabolic process;GO:0016310:phosphorylation	GO:0005737:cytoplasm	GO:0004385:guanylate kinase activity;GO:0005524:ATP binding
gene1197	833.374	0.273431	0.257579	1.06154	0.288444	0.999988	KPN2242_RS06080	K02035	-	-	-
gene2118	5.89789	0.249329	0.234906	1.0614	0.288507	0.999988	KPN2242_RS10660	K15866	-	-	-
gene2707	45.6296	0.301012	0.284173	1.05925	0.289484	0.999988	KPN2242_RS13645	-	-	-	-
gene5250	249.535	-0.300215	0.283492	-1.05899	0.289604	0.999988	KPN2242_RS26330	K02013	-	-	-
gene1490	405.264	0.280667	0.26507	1.05884	0.289672	0.999988	KPN2242_RS07525	-	-	-	-
gene4808	91.2796	0.30045	0.28376	1.05882	0.289683	0.999988	KPN2242_RS24170	-	-	-	-
gene4663	161.963	-0.29065	0.274546	-1.05866	0.289756	0.999988	KPN2242_RS23460	-	-	-	-
gene2757	33.8665	-0.271131	0.256274	-1.05797	0.290069	0.999988	KPN2242_RS13895	-	-	-	-
gene4335	766.207	0.300062	0.283859	1.05708	0.290475	0.999988	KPN2242_RS21845	-	-	-	-
gene2953	5.95836	0.245695	0.232561	1.05648	0.290751	0.999988	KPN2242_RS14875	K11895	-	-	-
gene1897	788.668	0.259516	0.245882	1.05545	0.29122	0.999988	KPN2242_RS09560	-	GO:0055114:oxidation-reduction process	-	GO:0016491:oxidoreductase activity
gene2708	108.993	0.285446	0.270749	1.05428	0.291755	0.999988	KPN2242_RS13650	-	GO:0008152:metabolic process	-	GO:0030170:pyridoxal phosphate binding;GO:0008483:transaminase activity
gene1129	9.98506	0.270999	0.257083	1.05413	0.291822	0.999988	KPN2242_RS05750	-	-	-	-
gene1005	1.8743	0.15089	0.143307	1.05291	0.292382	0.999988	KPN2242_RS05110	K14219	-	-	-
gene3014	12504.4	0.288996	0.274475	1.05291	0.292384	0.999988	KPN2242_RS15185	-	-	-	-
gene4698	18.1691	-0.226561	0.215333	-1.05214	0.292734	0.999988	KPN2242_RS23635	-	-	GO:0016020:membrane	-
gene3373	1139.83	-0.243632	0.232463	-1.04804	0.294618	0.999988	KPN2242_RS16970	K07677	-	-	-
gene2660	905.578	0.28826	0.275091	1.04787	0.294698	0.999988	KPN2242_RS13400	K10680	-	-	-
gene3803	3577.6	0.283412	0.270583	1.04742	0.294908	0.999988	KPN2242_RS19165	-	-	-	-
gene2782	46.6308	-0.29349	0.280443	-1.04652	0.295319	0.999988	KPN2242_RS14025	K02016	-	-	-
gene2556	12.2997	0.283013	0.271014	1.04428	0.296358	0.999988	KPN2242_RS12880	K02011	-	-	-
gene1395	419.838	0.266677	0.255473	1.04386	0.296551	0.999988	KPN2242_RS07045	-	GO:0006355:regulation of transcription, DNA-templated;GO:0015689:molybdate ion transport	GO:0043190:ATP-binding cassette (ABC) transporter complex	GO:0005524:ATP binding;GO:0003700:DNA-binding transcription factor activity;GO:0015098:molybdate ion transmembrane transporter activity;GO:0030151:molybdenum ion binding
gene3361	1678.1	0.241648	0.231592	1.04342	0.296754	0.999988	KPN2242_RS16910	-	-	-	-
gene674	131.279	0.295292	0.283112	1.04302	0.296937	0.999988	KPN2242_RS03435	K02453	-	-	-
gene899	15.7007	0.218872	0.209963	1.04243	0.297213	0.999988	KPN2242_RS04575	-	-	-	-
gene2704	299.343	0.285058	0.274128	1.03988	0.298398	0.999988	KPN2242_RS13630	-	-	-	-
gene4697	266.051	-0.278685	0.268247	-1.03891	0.298845	0.999988	KPN2242_RS23630	-	-	-	-
gene2731	23.8156	-0.259802	0.25013	-1.03867	0.298958	0.999988	KPN2242_RS13770	K01028	-	-	-
gene5351	236.52	-0.294376	0.283611	-1.03795	0.299292	0.999988	KPN2242_RS28460	-	-	-	-
gene1422	2.93029	-0.197696	0.190683	-1.03678	0.29984	0.999988	KPN2242_RS27560	K00656	-	-	-
gene4536	4.12049	-0.171463	0.165413	-1.03658	0.299932	0.999988	KPN2242_RS28195	-	-	-	-
gene3505	5022.64	0.292211	0.282247	1.0353	0.300527	0.999988	KPN2242_RS17645	K01738	-	-	-
gene401	269.454	0.258193	0.249637	1.03427	0.301008	0.999988	KPN2242_RS02070	-	-	-	-
gene3406	933.203	0.259967	0.25159	1.0333	0.301464	0.999988	KPN2242_RS17130	K02552	-	-	-
gene4811	140.766	0.268812	0.260316	1.03264	0.301772	0.999988	KPN2242_RS24185	K00001	-	-	-
gene3046	5344.58	-0.25653	0.248679	-1.03157	0.302274	0.999988	KPN2242_RS15335	-	GO:0006508:proteolysis	-	GO:0008236:serine-type peptidase activity
gene682	219.804	-0.290024	0.281332	-1.0309	0.302589	0.999988	KPN2242_RS03485	K02013	-	-	-
gene3255	332.841	-0.27432	0.266215	-1.03044	0.302803	0.999988	KPN2242_RS16390	K07789	-	-	-
gene3824	111.81	-0.280393	0.272151	-1.03029	0.302876	0.999988	KPN2242_RS19265	-	-	-	-
gene2069	14.9836	-0.243986	0.237156	-1.0288	0.303573	0.999988	KPN2242_RS10445	-	-	-	-
gene1316	0.884347	-0.108432	0.105432	-1.02845	0.303738	0.999988	KPN2242_RS06660	K14230	-	-	-
gene471	2.50391	-0.154154	0.14993	-1.02817	0.30387	0.999988	KPN2242_RS02415	K14228	-	-	-
gene2644	3146.97	0.239839	0.233361	1.02776	0.304063	0.999988	KPN2242_RS13320	K00799	-	-	-
gene2201	37760.4	0.291779	0.284135	1.0269	0.304466	0.999988	KPN2242_RS11080	K07106	GO:0005975:carbohydrate metabolic process;GO:0046348:amino sugar catabolic process	-	GO:0016835:carbon-oxygen lyase activity;GO:0030246:carbohydrate binding
gene2086	928.622	0.283789	0.276887	1.02493	0.305397	0.999988	KPN2242_RS10515	-	-	-	-
gene1912	2507.65	0.256338	0.250203	1.02452	0.30559	0.999988	KPN2242_RS09635	-	-	-	-
gene3698	71.9809	0.282045	0.275557	1.02355	0.306049	0.999988	KPN2242_RS18630	-	-	-	-
gene4475	11517.2	-0.290694	0.284029	-1.02347	0.306088	0.999988	KPN2242_RS22515	K02994	-	-	-
gene4880	912.959	0.289074	0.282483	1.02333	0.306151	0.999988	KPN2242_RS24530	K01232	-	-	-
gene3885	14895.8	0.265981	0.260187	1.02227	0.306654	0.999988	KPN2242_RS19575	K01752	GO:0006094:gluconeogenesis	-	GO:0051539:4 iron, 4 sulfur cluster binding;GO:0003941:L-serine ammonia-lyase activity
gene2301	591.17	0.276675	0.270654	1.02225	0.306665	0.999988	KPN2242_RS11595	K00041	-	-	-
gene4724	2638.15	0.253321	0.247954	1.02164	0.30695	0.999988	KPN2242_RS23745	-	-	-	-
gene5046	3.49663	0.198708	0.194597	1.02112	0.307196	0.999988	KPN2242_RS28305	K01755	-	-	-
gene5209	5237.73	0.243247	0.238277	1.02086	0.307322	0.999988	KPN2242_RS26170	-	-	-	-
gene3809	1.59724	0.152164	0.149164	1.02011	0.307674	0.999988	KPN2242_RS19190	K02760	-	-	-
gene2259	623.008	0.238209	0.233717	1.01922	0.308099	0.999988	KPN2242_RS11380	K18699	-	-	-
gene2678	8.86132	-0.236147	0.231929	-1.01819	0.308589	0.999988	KPN2242_RS13495	K14237	-	-	-
gene1355	6.03954	-0.185664	0.182982	-1.01466	0.310269	0.999988	KPN2242_RS27550	-	-	-	-
gene5383	24.2789	-0.253081	0.24969	-1.01358	0.310782	0.999988	KPN2242_RS26930	-	-	-	-
gene2752	35.6824	-0.261277	0.258283	-1.01159	0.311733	0.999988	KPN2242_RS13870	-	-	-	-
gene853	1000.84	0.28691	0.28414	1.00975	0.312616	0.999988	KPN2242_RS04335	K00847	GO:0016310:phosphorylation	-	GO:0016301:kinase activity
gene4241	3121.48	-0.27761	0.275065	-1.00925	0.312855	0.999988	KPN2242_RS21375	K02316	-	-	-
gene1953	176.577	-0.268851	0.26659	-1.00848	0.313224	0.999988	KPN2242_RS09855	-	-	-	-
gene4424	1072.73	-0.245504	0.243976	-1.00626	0.314289	0.999988	KPN2242_RS22280	-	-	-	-
gene2462	728.433	0.279225	0.277693	1.00551	0.314649	0.999988	KPN2242_RS12410	K00681	-	-	-
gene5356	142.879	-0.280724	0.279443	-1.00458	0.315098	0.999988	KPN2242_RS26825	-	-	-	-
gene1694	16.32	0.242725	0.241621	1.00457	0.315104	0.999988	KPN2242_RS28630	-	-	-	-
gene2491	40.7602	-0.229871	0.228996	-1.00382	0.315465	0.999988	KPN2242_RS27825	-	-	-	-
gene1126	5204.8	0.239775	0.239457	1.00133	0.316668	0.999988	KPN2242_RS05740	-	-	-	-
gene5280	1976.68	0.278054	0.278472	0.998499	0.318037	0.999988	KPN2242_RS26475	-	GO:0030001:metal ion transport	GO:0016021:integral component of membrane	GO:0046872:metal ion binding;GO:0005524:ATP binding;GO:0019829:cation-transporting ATPase activity
gene2248	308.352	-0.274765	0.27537	-0.997804	0.318375	0.999988	KPN2242_RS11335	-	GO:0009785:blue light signaling pathway	-	GO:0046872:metal ion binding;GO:0009882:blue light photoreceptor activity;GO:0071949:FAD binding
gene1916	572.096	0.28271	0.283509	0.997183	0.318676	0.999988	KPN2242_RS09660	K01011	-	-	-
gene4596	544.812	-0.269318	0.270085	-0.997159	0.318687	0.999988	KPN2242_RS23120	K00823	-	-	-
gene2239	3666.77	0.235565	0.236259	0.997063	0.318734	0.999988	KPN2242_RS11275	K16066	-	-	-
gene2171	12540.7	0.278327	0.279311	0.996477	0.319018	0.999988	KPN2242_RS10940	K00324	GO:0055114:oxidation-reduction process	-	GO:0008746:NAD(P)+ transhydrogenase activity
gene1815	759.955	0.2768	0.277847	0.996231	0.319138	0.999988	KPN2242_RS09120	-	-	-	-
gene150	98558.1	0.281941	0.283203	0.995544	0.319472	0.999988	KPN2242_RS00785	K04077	-	-	-
gene267	100.929	0.281581	0.282899	0.995343	0.31957	0.999988	KPN2242_RS01400	K01222	-	-	-
gene3427	2556.26	0.280421	0.282093	0.994071	0.320188	0.999988	KPN2242_RS17235	-	-	-	GO:0016787:hydrolase activity
gene33	5.26655	0.229922	0.23133	0.993915	0.320264	0.999988	KPN2242_RS27300	-	-	-	-
gene279	308.53	0.275022	0.27682	0.993504	0.320464	0.999988	KPN2242_RS01455	-	-	-	-
gene2986	1.69988	-0.139535	0.140458	-0.99343	0.320501	0.999988	KPN2242_RS27915	-	-	-	-
gene2339	0.77492	-0.101376	0.10213	-0.992614	0.320898	0.999988	KPN2242_RS11780	-	-	-	-
gene349	86.474	0.281882	0.28403	0.992437	0.320985	0.999988	KPN2242_RS01805	K02054	-	-	-
gene4060	27.0262	-0.280036	0.282565	-0.991049	0.321662	0.999988	KPN2242_RS20465	-	-	-	-
gene3752	298.939	-0.26824	0.271413	-0.988308	0.323002	0.999988	KPN2242_RS18910	-	-	-	-
gene1594	405.622	-0.259629	0.26274	-0.988162	0.323073	0.999988	KPN2242_RS27605	-	-	-	-
gene2409	151.254	0.272697	0.275986	0.988082	0.323112	0.999988	KPN2242_RS12135	K03475	GO:0009401:phosphoenolpyruvate-dependent sugar phosphotransferase system	GO:0016021:integral component of membrane	-
gene1931	2849.67	0.249975	0.253123	0.987564	0.323366	0.999988	KPN2242_RS09740	K01916	-	-	-
gene1436	313.496	-0.247513	0.250817	-0.98683	0.323726	0.999988	KPN2242_RS07250	K03760	-	-	-
gene383	1.58748	-0.142461	0.144376	-0.986741	0.323769	0.999988	KPN2242_RS27360	-	-	-	-
gene5102	4.39096	-0.121719	0.123428	-0.986161	0.324054	0.999988	KPN2242_RS25610	K14232	-	-	-
gene5322	18.2099	-0.228508	0.231784	-0.985867	0.324199	0.999988	KPN2242_RS26675	-	-	-	GO:0003676:nucleic acid binding;GO:0016788:hydrolase activity, acting on ester bonds
gene1621	1565.26	-0.262894	0.266849	-0.985179	0.324536	0.999988	KPN2242_RS08175	K00945	GO:0006220:pyrimidine nucleotide metabolic process;GO:0016310:phosphorylation	GO:0005737:cytoplasm	GO:0005524:ATP binding;GO:0004127:cytidylate kinase activity
gene1917	64.1003	0.27873	0.283484	0.98323	0.325494	0.999988	KPN2242_RS09665	-	-	-	-
gene1081	24.7405	-0.24879	0.253121	-0.982891	0.325661	0.999988	KPN2242_RS05495	-	-	-	-
gene257	607.824	0.252588	0.257068	0.982574	0.325817	0.999988	KPN2242_RS01340	K01042	-	-	-
gene1226	83.0052	-0.259184	0.263889	-0.982172	0.326015	0.999988	KPN2242_RS06210	K02015	-	-	-
gene1176	6.65957	-0.240296	0.244758	-0.981769	0.326214	0.999988	KPN2242_RS05980	K02033	-	-	-
gene1444	5417.34	0.248895	0.253563	0.981592	0.326301	0.999988	KPN2242_RS07285	-	-	-	-
gene1889	5.69592	0.220337	0.224506	0.981431	0.32638	0.999988	KPN2242_RS09515	-	-	-	-
gene494	15.4519	-0.267706	0.273075	-0.98034	0.326918	0.999988	KPN2242_RS27385	-	-	-	-
gene3723	265.898	0.264362	0.269781	0.979916	0.327128	0.999988	KPN2242_RS18755	-	-	-	-
gene128	4.30693	0.208142	0.212585	0.979101	0.32753	0.999988	KPN2242_RS00660	-	-	-	-
gene3872	2325.82	-0.233662	0.238748	-0.978697	0.32773	0.999988	rumA	-	-	-	-
gene180	274.383	-0.276918	0.283301	-0.97747	0.328336	0.999988	KPN2242_RS00935	K14225	-	-	-
gene2803	8.88082	0.234258	0.239992	0.976107	0.329012	0.999988	mhpA	K05712	-	-	-
gene5194	1243.67	-0.271139	0.278273	-0.974361	0.329877	0.999988	KPN2242_RS26070	K01945	-	-	-
gene820	35.7699	0.275369	0.282743	0.973923	0.330095	0.999988	KPN2242_RS04155	-	-	-	-
gene3826	22.0629	-0.268988	0.277058	-0.970874	0.331611	0.999988	KPN2242_RS19275	K02015	-	-	-
gene361	62.8978	0.275323	0.283772	0.970227	0.331933	0.999988	KPN2242_RS01870	-	-	-	-
gene3926	1149.01	0.223133	0.2301	0.969723	0.332185	0.999988	KPN2242_RS19785	K05934	-	-	-
gene800	46.2282	-0.272949	0.281555	-0.969434	0.332329	0.999988	KPN2242_RS04065	-	-	-	-
gene1945	476.641	-0.27107	0.279948	-0.968285	0.332902	0.999988	KPN2242_RS09815	-	-	-	-
gene1860	5.7055	-0.226855	0.234303	-0.968212	0.332938	0.999988	KPN2242_RS09355	-	-	-	-
gene4526	7751.81	0.244884	0.253246	0.966981	0.333554	0.999988	KPN2242_RS22770	K02302	-	-	-
gene4054	84.1316	-0.272336	0.281661	-0.966891	0.333599	0.999988	KPN2242_RS20435	-	-	-	-
gene5311	1.41758	-0.131553	0.136154	-0.966207	0.33394	0.999988	KPN2242_RS28430	K06016	-	-	-
gene3271	487.815	0.249272	0.25835	0.964861	0.334615	0.999988	KPN2242_RS16470	-	-	-	-
gene825	113.657	0.241078	0.24987	0.964816	0.334637	0.999988	KPN2242_RS04180	-	GO:0006810:transport	GO:0030288:outer membrane-bounded periplasmic space	GO:0005215:transporter activity
gene2472	1.80633	-0.13216	0.137019	-0.964537	0.334777	0.999988	KPN2242_RS12460	-	-	-	-
gene565	15.7336	-0.249767	0.259178	-0.963689	0.335202	0.999988	KPN2242_RS02875	K05964	-	-	-
gene297	3806.14	0.244509	0.254063	0.962396	0.335851	0.999988	KPN2242_RS01540	K03337	-	-	-
gene2745	270.402	-0.272936	0.283985	-0.96109	0.336507	0.999988	KPN2242_RS13840	K18146	-	-	-
gene4978	43.7245	-0.217616	0.226599	-0.960356	0.336876	0.999988	KPN2242_RS25015	-	-	-	-
gene2574	676.026	-0.250588	0.261057	-0.959898	0.337107	0.999988	KPN2242_RS12970	-	-	-	-
gene69	64.0335	-0.266132	0.277362	-0.95951	0.337302	0.999988	KPN2242_RS00355	-	-	-	-
gene4823	55.643	0.271822	0.283913	0.957412	0.338359	0.999988	KPN2242_RS24245	-	-	-	-
gene3366	368.747	-0.247191	0.258251	-0.957174	0.33848	0.999988	KPN2242_RS16935	K06159	-	-	-
gene4380	700.864	-0.240716	0.251912	-0.955559	0.339295	0.999988	KPN2242_RS22065	-	-	-	-
gene5019	1166.38	-0.219314	0.230048	-0.95334	0.340418	0.999988	KPN2242_RS25210	-	-	-	-
gene3936	39.1243	-0.254242	0.266828	-0.952832	0.340675	0.999988	KPN2242_RS19835	-	-	-	-
gene5323	183.985	-0.229858	0.241302	-0.952573	0.340806	0.999988	KPN2242_RS26680	-	-	-	-
gene2579	1519.03	0.267322	0.280937	0.951536	0.341332	0.999988	KPN2242_RS12995	-	-	-	-
gene771	623.68	0.226964	0.239077	0.949335	0.34245	0.999988	KPN2242_RS03925	-	-	-	-
gene3128	263.384	-0.250355	0.263773	-0.949131	0.342554	0.999988	KPN2242_RS15735	-	-	-	-
gene4770	395.872	0.264248	0.278626	0.948397	0.342928	0.999988	KPN2242_RS23975	K01053	-	-	-
gene3112	591.057	0.237566	0.250571	0.9481	0.343079	0.999988	KPN2242_RS15655	K01714	-	-	-
gene2919	886.302	0.235607	0.248505	0.948098	0.34308	0.999988	KPN2242_RS14705	K07673	-	-	-
gene3331	7556.57	0.172639	0.182145	0.94781	0.343226	0.999988	KPN2242_RS16765	K00882	-	-	-
gene3496	67.0656	-0.263126	0.277645	-0.947704	0.34328	0.999988	KPN2242_RS17595	K14237	-	-	-
gene1275	2652.09	0.26745	0.282934	0.945273	0.34452	0.999988	KPN2242_RS06455	-	-	-	-
gene2695	43.7567	-0.263931	0.279831	-0.943179	0.345589	0.999988	KPN2242_RS13585	K02035	-	-	-
gene3071	1244.75	0.267496	0.283717	0.942827	0.345769	0.999988	KPN2242_RS15455	-	GO:0005975:carbohydrate metabolic process;GO:0006355:regulation of transcription, DNA-templated	-	GO:0003700:DNA-binding transcription factor activity;GO:0030246:carbohydrate binding
gene3451	440.081	-0.260058	0.277023	-0.93876	0.347854	0.999988	KPN2242_RS17365	-	-	-	-
gene3923	1570.2	0.24854	0.265108	0.937503	0.3485	0.999988	KPN2242_RS19770	K03394	-	-	-
gene2521	178.552	0.265561	0.283556	0.936538	0.348996	0.999988	KPN2242_RS12705	-	-	-	-
gene890	730.202	-0.266081	0.284141	-0.936439	0.349047	0.999988	KPN2242_RS04530	K03602	-	-	-
gene2149	1306.64	0.26532	0.283389	0.93624	0.349149	0.999988	KPN2242_RS10825	-	-	-	-
gene5070	5450.74	0.241286	0.257733	0.936187	0.349177	0.999988	KPN2242_RS25460	K01687	-	-	-
gene3827	8.78894	-0.20888	0.223234	-0.9357	0.349428	0.999988	KPN2242_RS19280	K02013	-	-	-
gene4451	1275.19	-0.240022	0.257643	-0.931606	0.35154	0.999988	KPN2242_RS22405	-	-	-	-
gene1921	18.3772	-0.25929	0.278346	-0.931538	0.351575	0.999988	KPN2242_RS09685	-	-	-	-
gene4853	58.4995	0.263602	0.283146	0.930976	0.351866	0.999988	KPN2242_RS24400	K11084	-	-	-
gene4632	42058.1	0.261079	0.280498	0.93077	0.351973	0.999988	KPN2242_RS23300	-	-	-	-
gene959	3871.07	-0.264376	0.284186	-0.930292	0.35222	0.999988	KPN2242_RS04880	-	-	-	-
gene2172	8375.28	0.26432	0.284161	0.930179	0.352278	0.999988	KPN2242_RS10945	K00325	-	-	-
gene837	18.4566	0.254811	0.274319	0.928887	0.352948	0.999988	tauB	K10831	-	-	-
gene1681	30.1129	-0.244898	0.26427	-0.926696	0.354084	0.999988	KPN2242_RS27630	-	-	-	-
gene1215	1516.02	0.21511	0.232285	0.926059	0.354415	0.999988	KPN2242_RS06165	-	-	-	-
gene3320	1515.8	0.220251	0.238322	0.924176	0.355395	0.999988	KPN2242_RS16715	K01070	GO:0046294:formaldehyde catabolic process	-	GO:0018738:S-formylglutathione hydrolase activity
gene1780	2305.31	-0.261937	0.283607	-0.923593	0.355698	0.999988	KPN2242_RS08935	K03621	-	-	-
gene3998	655.023	0.232645	0.25227	0.922209	0.35642	0.999988	KPN2242_RS20155	-	GO:0006355:regulation of transcription, DNA-templated	GO:0005622:intracellular	GO:0003700:DNA-binding transcription factor activity;GO:0003677:DNA binding
gene1677	806.27	-0.257929	0.279925	-0.921421	0.356831	0.999988	KPN2242_RS08445	-	GO:0009408:response to heat	GO:0005737:cytoplasm	GO:0003677:DNA binding
gene1299	24.2811	0.179791	0.195275	0.920706	0.357204	0.999988	KPN2242_RS06570	-	GO:0015031:protein transport	-	-
gene956	1528.04	-0.255247	0.277258	-0.920612	0.357253	0.999988	KPN2242_RS04860	-	-	-	-
gene3812	104.094	0.257636	0.280055	0.919948	0.3576	0.999988	KPN2242_RS19205	K00847	-	-	-
gene2300	41.8356	-0.261343	0.28419	-0.919606	0.357779	0.999988	KPN2242_RS11590	-	-	-	-
gene550	237.106	-0.218147	0.237407	-0.918872	0.358162	0.999988	KPN2242_RS02805	-	-	-	-
gene3951	24.7211	-0.178156	0.194082	-0.917938	0.358651	0.999988	KPN2242_RS19910	K13921	-	-	-
gene643	32.0973	-0.260025	0.283435	-0.917407	0.358929	0.999988	KPN2242_RS03275	-	-	-	-
gene3501	226.389	0.232585	0.25369	0.916807	0.359244	0.999988	KPN2242_RS17620	-	-	-	-
gene2578	20.0268	0.258487	0.281953	0.916772	0.359262	0.999988	KPN2242_RS12990	-	-	-	-
gene1428	104.367	0.260232	0.284083	0.916043	0.359644	0.999988	KPN2242_RS07215	K01935	-	-	-
gene4100	3809.32	0.233033	0.254402	0.916002	0.359666	0.999988	KPN2242_RS20670	-	-	-	-
gene2366	14.0113	-0.251995	0.275274	-0.915433	0.359965	0.999988	KPN2242_RS11925	-	-	-	-
gene4050	156.011	0.244129	0.266694	0.915391	0.359986	0.999988	KPN2242_RS20415	K01607	-	-	-
gene3667	2291.43	0.246529	0.26957	0.914526	0.36044	0.999988	KPN2242_RS18470	-	-	-	-
gene2310	250.473	-0.258734	0.283343	-0.913149	0.361164	0.999988	KPN2242_RS11645	-	-	-	-
gene4572	6647.34	0.254563	0.278822	0.912996	0.361245	0.999988	KPN2242_RS22990	K00133	-	-	-
gene4450	650.906	-0.231934	0.254212	-0.912365	0.361577	0.999988	KPN2242_RS22400	-	-	GO:0005737:cytoplasm	GO:0003725:double-stranded RNA binding;GO:0005524:ATP binding;GO:0000049:tRNA binding
gene5211	4.09468	-0.159173	0.174781	-0.910699	0.362454	0.999988	KPN2242_RS26180	-	-	-	-
gene4967	3886.65	0.237468	0.260782	0.9106	0.362506	0.999988	KPN2242_RS24960	K02495	-	-	-
gene1203	700.848	-0.241883	0.265719	-0.910295	0.362667	0.999988	KPN2242_RS06105	-	-	-	-
gene5264	166.047	-0.245298	0.269523	-0.910118	0.36276	0.999988	KPN2242_RS26395	K07796	-	-	-
gene2508	5.06755	0.208219	0.229108	0.908822	0.363444	0.999988	KPN2242_RS12640	-	-	-	-
gene4931	13467.3	-0.257578	0.284147	-0.906495	0.364674	0.999988	KPN2242_RS24795	K02109	-	-	-
gene4864	62.2918	-0.234682	0.25914	-0.905616	0.365139	0.999988	KPN2242_RS24450	K07783	GO:0055085:transmembrane transport	GO:0016021:integral component of membrane	GO:0005215:transporter activity
gene1771	1660.07	0.205914	0.227423	0.905424	0.365241	0.999988	KPN2242_RS08890	-	-	-	-
gene2313	1.41461	-0.119033	0.131582	-0.904627	0.365663	0.999988	KPN2242_RS27795	-	-	-	-
gene2498	1.41461	-0.119033	0.131582	-0.904627	0.365663	0.999988	KPN2242_RS12585	-	-	-	-
gene1630	4967.7	0.255427	0.282414	0.904441	0.365761	0.999988	KPN2242_RS08220	-	-	-	-
gene972	12288	0.25187	0.278819	0.903346	0.366342	0.999988	KPN2242_RS04945	K04079	-	-	-
gene1261	9.70645	0.19685	0.218085	0.90263	0.366722	0.999988	KPN2242_RS06385	K10439	-	-	-
gene3066	3284.49	0.23398	0.259444	0.901852	0.367135	0.999988	KPN2242_RS15435	K01625	-	-	-
gene3719	51.4837	0.22353	0.247868	0.901811	0.367157	0.999988	KPN2242_RS18735	-	GO:0043711:pilus organization;GO:0071555:cell wall organization	GO:0030288:outer membrane-bounded periplasmic space	-
gene2308	79.1101	-0.255578	0.283533	-0.901405	0.367373	0.999988	KPN2242_RS11635	K01607	-	-	-
gene692	8693.17	0.239399	0.265852	0.900495	0.367857	0.999988	KPN2242_RS03535	K04771	-	-	-
gene1291	54.5514	-0.234103	0.260184	-0.89976	0.368248	0.999988	KPN2242_RS27520	K02226	-	-	-
gene3564	1269.38	0.239743	0.266567	0.899374	0.368453	0.999988	KPN2242_RS17950	-	-	-	-
gene4634	532.299	0.219167	0.243817	0.8989	0.368706	0.999988	KPN2242_RS23310	-	-	-	-
gene2981	859.013	0.251209	0.27961	0.898426	0.368959	0.999988	KPN2242_RS15020	K00656	-	-	-
gene1870	110.176	-0.24846	0.276578	-0.898337	0.369006	0.999988	KPN2242_RS09415	-	-	-	-
gene2912	580.741	0.250586	0.279084	0.897889	0.369245	0.999988	KPN2242_RS14665	-	-	-	-
gene929	13.4314	-0.209842	0.233831	-0.897408	0.369501	0.999988	KPN2242_RS04725	-	-	-	-
gene4758	335.782	-0.245428	0.273549	-0.897201	0.369612	0.999988	KPN2242_RS23915	-	-	-	-
gene3758	99.8999	-0.225283	0.251307	-0.896442	0.370017	0.999988	KPN2242_RS18945	K14219	-	-	-
gene387	5751.74	0.254501	0.284026	0.896047	0.370228	0.999988	KPN2242_RS02000	-	-	-	-
gene4379	1074.26	-0.225962	0.252201	-0.895958	0.370275	0.999988	KPN2242_RS22060	K03270	-	-	-
gene1333	555.937	0.218593	0.244001	0.895866	0.370324	0.999988	KPN2242_RS06730	-	-	-	GO:0016787:hydrolase activity
gene2667	232.178	-0.25141	0.280647	-0.895824	0.370347	0.999988	KPN2242_RS13435	-	-	-	-
gene3517	138.588	0.218901	0.244497	0.895315	0.370619	0.999988	KPN2242_RS17710	K02048	-	-	-
gene4432	10.7	-0.205059	0.229077	-0.895154	0.370705	0.999988	KPN2242_RS22315	-	-	-	-
gene1613	164.764	-0.253136	0.283297	-0.893538	0.371569	0.999988	KPN2242_RS08135	-	-	-	-
gene4200	1623.28	-0.21266	0.238181	-0.892848	0.371939	0.999988	KPN2242_RS21165	K00655	GO:0008654:phospholipid biosynthetic process	GO:0016020:membrane	GO:0003841:1-acylglycerol-3-phosphate O-acyltransferase activity
gene5155	1197.89	-0.231234	0.259008	-0.892768	0.371982	0.999988	KPN2242_RS25880	K00075	-	-	-
gene5252	6.04827	-0.197553	0.221389	-0.892335	0.372214	0.999988	KPN2242_RS26340	-	-	-	-
gene5309	45.6477	-0.253361	0.283983	-0.892168	0.372303	0.999988	KPN2242_RS28790	-	-	-	-
gene3886	119.268	0.252827	0.283816	0.890812	0.37303	0.999988	KPN2242_RS19580	K15553	-	-	-
gene2090	932.031	-0.210366	0.236405	-0.889856	0.373543	0.999988	KPN2242_RS10535	-	-	-	-
gene5031	4877.24	0.224676	0.252803	0.888739	0.374143	0.999988	metL	K12525	-	-	-
gene1376	1351.28	-0.252466	0.284179	-0.888403	0.374324	0.999988	KPN2242_RS06945	K14229	-	-	-
gene103	420.684	0.237615	0.267744	0.887469	0.374826	0.999988	KPN2242_RS00535	-	-	-	-
gene2408	106.328	0.250115	0.281894	0.887267	0.374935	0.999988	KPN2242_RS12130	K17195	-	-	-
gene4761	743.239	-0.220343	0.248404	-0.887035	0.37506	0.999988	KPN2242_RS23930	-	-	-	-
gene5424	13.5584	-0.235115	0.265126	-0.886804	0.375185	0.999988	KPN2242_RS28845	-	-	-	-
gene1119	139.307	-0.23268	0.262575	-0.886146	0.375539	0.999988	KPN2242_RS05695	K02015	-	-	-
gene3683	2.92474	-0.13305	0.150147	-0.886134	0.375545	0.999988	KPN2242_RS28030	-	-	-	-
gene458	154.629	0.248003	0.28014	0.885283	0.376004	0.999988	KPN2242_RS02345	-	-	GO:0005886:plasma membrane;GO:0016021:integral component of membrane	-
gene3072	24908.3	0.240295	0.271534	0.884954	0.376182	0.999988	KPN2242_RS15460	K00873	-	-	-
gene4579	137.392	0.251341	0.284128	0.884605	0.376369	0.999988	KPN2242_RS23025	-	-	-	-
gene2869	508.738	-0.250401	0.283208	-0.884159	0.37661	0.999988	KPN2242_RS14465	-	-	-	-
gene3385	61.541	-0.250085	0.283118	-0.883322	0.377062	0.999988	KPN2242_RS17025	-	-	-	-
gene4889	458.73	0.216881	0.245579	0.883141	0.37716	0.999988	KPN2242_RS24570	-	-	-	-
gene2482	15.2503	-0.162024	0.183686	-0.882074	0.377737	0.999988	KPN2242_RS12510	-	-	-	-
gene1202	1.55282	-0.0816865	0.0926698	-0.881479	0.378058	0.999988	KPN2242_RS27505	-	-	-	-
gene4713	1.55282	-0.0816865	0.0926698	-0.881479	0.378058	0.999988	KPN2242_RS28225	-	-	-	-
gene1775	24509.6	0.246596	0.279885	0.881065	0.378283	0.999988	KPN2242_RS08910	K08300	-	-	-
gene4389	977.507	0.241497	0.274328	0.880324	0.378684	0.999988	KPN2242_RS22110	-	-	-	-
gene532	1621.84	0.249089	0.283199	0.879554	0.379101	0.999988	KPN2242_RS02705	-	-	-	-
gene4896	44.6681	-0.249848	0.284104	-0.879424	0.379172	0.999988	KPN2242_RS24605	-	-	-	-
gene1454	164.029	0.247498	0.281747	0.878441	0.379705	0.999988	KPN2242_RS07335	-	-	-	-
gene4728	2341.65	0.24922	0.283887	0.877885	0.380006	0.999988	KPN2242_RS23765	K00009	-	-	-
gene987	42.2045	-0.249148	0.284107	-0.876951	0.380513	0.999988	KPN2242_RS28610	-	-	-	-
gene3904	328.435	0.23255	0.266091	0.873949	0.382146	0.999988	KPN2242_RS19675	-	-	-	-
gene2105	23.7445	0.24036	0.275074	0.873804	0.382225	0.999988	KPN2242_RS10605	K01438	-	-	-
gene1364	35.4413	-0.209503	0.239952	-0.873106	0.382606	0.999988	KPN2242_RS27555	-	-	-	-
gene4768	712.711	-0.205722	0.235875	-0.872163	0.383119	0.999988	KPN2242_RS23965	K01520	-	-	-
gene3249	140.519	-0.247694	0.284186	-0.871592	0.383431	0.999988	KPN2242_RS16355	K07660	GO:0023014:signal transduction by protein phosphorylation;GO:0000160:phosphorelay signal transduction system	GO:0016020:membrane	GO:0000155:phosphorelay sensor kinase activity;GO:0005524:ATP binding
gene3163	22.9398	-0.246324	0.282881	-0.870767	0.383881	0.999988	KPN2242_RS15915	-	-	-	-
gene1789	356.028	-0.223912	0.257292	-0.870265	0.384156	0.999988	KPN2242_RS08980	K02341	-	-	-
gene3756	1071.19	-0.242875	0.279083	-0.870263	0.384157	0.999988	KPN2242_RS18935	K14219	-	-	-
gene1871	431.878	-0.242218	0.278469	-0.86982	0.384399	0.999988	KPN2242_RS09420	-	-	-	-
gene2995	20.1493	-0.240803	0.27694	-0.869516	0.384565	0.999988	KPN2242_RS15085	-	-	-	-
gene5084	4.77498	-0.180182	0.207236	-0.869457	0.384597	0.999988	KPN2242_RS28325	K03628	-	-	-
gene4443	1.65629	-0.0794817	0.0914882	-0.868765	0.384976	0.999988	KPN2242_RS22365	K14234	-	-	-
gene2750	178.872	-0.245483	0.282694	-0.868368	0.385193	0.999988	KPN2242_RS13860	K18143	-	-	-
gene1208	712.654	0.244835	0.282329	0.867199	0.385833	0.999988	KPN2242_RS06130	-	-	-	-
gene1741	137.663	-0.240728	0.278029	-0.865838	0.386579	0.999988	KPN2242_RS08755	-	GO:0006355:regulation of transcription, DNA-templated	-	GO:0003677:DNA binding
gene344	1.97365	-0.0971539	0.112348	-0.864761	0.38717	0.999988	KPN2242_RS01780	-	-	-	-
gene1803	348.646	-0.225054	0.260464	-0.86405	0.38756	0.999988	KPN2242_RS09055	-	-	-	-
gene577	544.925	-0.230755	0.267193	-0.863627	0.387793	0.999988	KPN2242_RS02940	K02064	-	-	-
gene4865	193.187	-0.245196	0.284034	-0.863263	0.387993	0.999988	KPN2242_RS24455	K07675	-	-	-
gene4815	451.656	0.238491	0.276723	0.861839	0.388776	0.999988	KPN2242_RS24205	-	-	-	-
gene1127	2.1275	0.151949	0.176399	0.861398	0.389019	0.999988	KPN2242_RS27485	-	-	-	-
gene1938	364.117	0.244457	0.284002	0.860761	0.38937	0.999988	KPN2242_RS09780	-	-	-	-
gene5238	23.6485	-0.244193	0.283694	-0.86076	0.38937	0.999988	KPN2242_RS26285	K18895	-	-	-
gene2546	76.0177	0.238715	0.277694	0.859634	0.389991	0.999988	KPN2242_RS12830	K01856	GO:0009063:cellular amino acid catabolic process	-	GO:0030145:manganese ion binding;GO:0018849:muconate cycloisomerase activity;GO:0018850:chloromuconate cycloisomerase activity
gene861	131.629	0.243558	0.283526	0.859032	0.390323	0.999988	KPN2242_RS04375	-	-	-	-
gene5313	100.053	-0.24308	0.283002	-0.858933	0.390377	0.999988	KPN2242_RS26635	K02032	-	-	-
gene181	93.0658	-0.216672	0.252293	-0.858811	0.390445	0.999988	KPN2242_RS00940	K14225	-	-	-
gene5273	594.753	-0.209563	0.244229	-0.858061	0.390859	0.999988	KPN2242_RS26440	-	GO:0055114:oxidation-reduction process	GO:0042597:periplasmic space	GO:0005507:copper ion binding;GO:0016491:oxidoreductase activity
gene3332	8632.06	0.142889	0.167096	0.855131	0.392479	0.999988	KPN2242_RS16770	K02768	-	-	-
gene3029	17208.5	0.212356	0.248377	0.854976	0.392565	0.999988	KPN2242_RS15265	K02795	-	-	-
gene3860	379.165	0.191676	0.224219	0.85486	0.392629	0.999988	KPN2242_RS19440	K02302	-	-	-
gene1633	1637.66	-0.195499	0.228794	-0.854477	0.392841	0.999988	KPN2242_RS08235	-	-	-	-
gene3636	125.275	-0.241596	0.282811	-0.854265	0.392958	0.999988	KPN2242_RS18305	K03584	-	-	-
gene651	1509.79	0.224747	0.263168	0.854007	0.393101	0.999988	KPN2242_RS03320	K02821	-	-	-
gene5145	8551.37	0.232217	0.271917	0.853999	0.393106	0.999988	KPN2242_RS25835	-	-	-	-
gene78	761.911	-0.221397	0.259368	-0.853602	0.393325	0.999988	KPN2242_RS00395	-	-	-	-
gene482	2892.04	0.238678	0.279634	0.853536	0.393362	0.999988	KPN2242_RS02470	-	-	-	-
gene280	255.05	0.235778	0.276273	0.853424	0.393424	0.999988	KPN2242_RS01460	-	GO:0016310:phosphorylation	-	GO:0016301:kinase activity
gene4946	158.281	0.239802	0.282086	0.850101	0.395269	0.999988	KPN2242_RS24865	K10440	-	-	-
gene2355	1052.99	0.241342	0.284048	0.849654	0.395518	0.999988	KPN2242_RS11870	K00020	-	-	-
gene5249	215.498	-0.240557	0.283144	-0.849591	0.395552	0.999988	KPN2242_RS26325	K02016	-	-	-
gene3816	67.6202	-0.235986	0.278095	-0.84858	0.396115	0.999988	KPN2242_RS19225	K11605	-	-	-
gene62	94.9114	-0.239631	0.28271	-0.847622	0.396648	0.999988	KPN2242_RS00325	-	-	-	-
gene9	52.7717	0.238449	0.281496	0.847077	0.396952	0.999988	KPN2242_RS00050	K00014	-	-	-
gene1394	1477.79	0.240296	0.283752	0.846855	0.397076	0.999988	KPN2242_RS07040	K05776	-	-	-
gene2372	206.542	0.227571	0.268769	0.846715	0.397154	0.999988	KPN2242_RS11950	-	-	-	-
gene4183	5545.79	0.221418	0.261505	0.846705	0.39716	0.999988	KPN2242_RS21075	K01460	-	-	-
gene156	21.0918	0.175427	0.20735	0.846041	0.39753	0.999988	KPN2242_RS00815	-	-	-	-
gene2741	103.453	-0.238539	0.281975	-0.845957	0.397576	0.999988	KPN2242_RS13820	-	-	-	-
gene3144	70.6747	0.237539	0.28084	0.845817	0.397655	0.999988	cbl	-	GO:0006355:regulation of transcription, DNA-templated	-	GO:0003700:DNA-binding transcription factor activity;GO:0003677:DNA binding
gene726	413.512	-0.228735	0.270707	-0.844955	0.398136	0.999988	KPN2242_RS03700	-	-	-	-
gene3525	154.897	0.229018	0.271096	0.844785	0.398231	0.999988	KPN2242_RS17755	-	-	-	-
gene4246	69.8783	-0.239371	0.284148	-0.842418	0.399554	0.999988	KPN2242_RS21400	-	-	-	-
gene1064	16.7234	0.23256	0.276076	0.842376	0.399577	0.999988	KPN2242_RS05410	-	-	-	-
gene1814	1713.85	0.212482	0.252243	0.84237	0.399581	0.999988	KPN2242_RS09115	K00097	GO:0042823:pyridoxal phosphate biosynthetic process;GO:0055114:oxidation-reduction process;GO:0008615:pyridoxine biosynthetic process	GO:0005737:cytoplasm	GO:0050897:cobalt ion binding;GO:0051287:NAD binding;GO:0000287:magnesium ion binding;GO:0050570:4-hydroxythreonine-4-phosphate dehydrogenase activity;GO:0008270:zinc ion binding
gene4820	142.534	0.234111	0.27812	0.841761	0.399922	0.999988	KPN2242_RS24230	-	GO:0006355:regulation of transcription, DNA-templated	GO:0005737:cytoplasm	GO:0003700:DNA-binding transcription factor activity;GO:0043565:sequence-specific DNA binding
gene3897	1594.3	0.218392	0.259458	0.841725	0.399942	0.999988	KPN2242_RS19635	-	-	-	-
gene1380	85.5764	-0.179291	0.213009	-0.841709	0.399951	0.999988	KPN2242_RS06965	K14229	-	-	-
gene727	838.679	-0.201048	0.238937	-0.841424	0.400111	0.999988	KPN2242_RS03705	K06080	-	-	-
gene2788	4.93827	0.154602	0.183911	0.840634	0.400553	0.999988	KPN2242_RS14055	-	-	-	-
gene5355	9.00229	0.201868	0.24022	0.840347	0.400714	0.999988	KPN2242_RS26820	-	-	-	-
gene3981	3722.62	0.215561	0.256528	0.840302	0.400739	0.999988	KPN2242_RS20065	-	-	-	-
gene2456	127.746	-0.238605	0.284186	-0.83961	0.401127	0.999988	KPN2242_RS12380	-	-	-	-
gene294	7078.07	0.238181	0.283864	0.839068	0.401431	0.999988	KPN2242_RS01525	-	-	-	-
gene5015	1683.88	0.234025	0.278978	0.838864	0.401546	0.999988	KPN2242_RS25190	-	-	-	-
gene868	164.613	0.228412	0.272366	0.83862	0.401683	0.999988	KPN2242_RS04410	K02822	-	-	-
gene2637	814.882	-0.238141	0.284105	-0.838215	0.40191	0.999988	KPN2242_RS13285	-	-	-	-
gene1061	638.632	-0.185776	0.221805	-0.837567	0.402274	0.999988	KPN2242_RS27475	-	GO:0006355:regulation of transcription, DNA-templated	-	GO:0004519:endonuclease activity;GO:0003700:DNA-binding transcription factor activity;GO:0003677:DNA binding
gene2294	14.6945	-0.231184	0.276124	-0.837246	0.402454	0.999988	KPN2242_RS11560	-	-	-	GO:0008080:N-acetyltransferase activity
gene2095	503.534	0.212667	0.254053	0.837097	0.402538	0.999988	KPN2242_RS10560	K00077	GO:0055114:oxidation-reduction process	-	GO:0008677:2-dehydropantoate 2-reductase activity;GO:0050661:NADP binding
gene1479	312.441	0.226894	0.271522	0.835636	0.40336	0.999988	KPN2242_RS07470	-	GO:0006355:regulation of transcription, DNA-templated	GO:0005622:intracellular	GO:0003700:DNA-binding transcription factor activity;GO:0003677:DNA binding
gene3388	8383.13	0.227158	0.272095	0.834848	0.403803	0.999988	KPN2242_RS17035	-	-	-	-
gene210	271.838	0.226897	0.272004	0.83417	0.404185	0.999988	araD	K03077	-	-	-
gene567	317.484	-0.215902	0.258884	-0.833971	0.404297	0.999988	KPN2242_RS02885	-	-	-	-
gene2622	2213.75	0.198118	0.237993	0.832452	0.405154	0.999988	KPN2242_RS13215	K00121	-	-	-
gene1249	363.508	0.220082	0.264441	0.832255	0.405265	0.999988	KPN2242_RS06325	K01092	-	-	-
gene2173	141.237	-0.226199	0.271849	-0.832074	0.405367	0.999988	KPN2242_RS10950	-	-	-	-
gene3884	25711.5	0.212457	0.255418	0.8318	0.405522	0.999988	KPN2242_RS19570	-	-	-	-
gene1596	1221.92	-0.201344	0.242161	-0.831446	0.405722	0.999988	KPN2242_RS08050	-	-	-	-
gene2109	1.33099	-0.0730097	0.0878375	-0.831191	0.405866	0.999988	KPN2242_RS27750	K00656	-	-	-
gene3628	4241.22	-0.235524	0.283391	-0.831094	0.40592	0.999988	KPN2242_RS18260	K01952	-	-	-
gene4294	5463.47	0.232567	0.279873	0.830976	0.405987	0.999988	KPN2242_RS21635	-	-	-	-
gene4982	8967.96	0.204346	0.246022	0.8306	0.4062	0.999988	KPN2242_RS25035	K00124	-	-	-
gene2256	299.191	0.229729	0.276657	0.830374	0.406327	0.999988	KPN2242_RS11370	-	-	-	-
gene2922	62.4327	0.235374	0.283514	0.830201	0.406425	0.999988	KPN2242_RS14720	K00372	-	-	-
gene1787	261.402	-0.234793	0.282832	-0.830149	0.406455	0.999988	KPN2242_RS08970	-	-	-	-
gene5222	302.313	-0.235694	0.284196	-0.829338	0.406913	0.999988	KPN2242_RS28365	-	-	-	-
gene3102	82.2466	-0.229372	0.277034	-0.827954	0.407696	0.999988	KPN2242_RS15605	-	-	-	-
gene1847	5.45445	-0.100371	0.121231	-0.827937	0.407706	0.999988	KPN2242_RS27695	K00031	-	-	-
gene4194	353.033	0.232155	0.280754	0.826896	0.408296	0.999988	KPN2242_RS21135	-	GO:0006355:regulation of transcription, DNA-templated	GO:0005622:intracellular	GO:0003700:DNA-binding transcription factor activity;GO:0043565:sequence-specific DNA binding
gene4624	67.0982	-0.234163	0.283277	-0.826623	0.408451	0.999988	nikD	K15587	-	-	-
gene4426	586.598	0.215961	0.261889	0.82463	0.409582	0.999988	KPN2242_RS22290	-	GO:0055114:oxidation-reduction process	-	GO:0046872:metal ion binding;GO:0043546:molybdopterin cofactor binding;GO:0016667:oxidoreductase activity, acting on a sulfur group of donors;GO:0009055:electron transfer activity
gene1923	1683.15	0.215108	0.261017	0.824113	0.409876	0.999988	KPN2242_RS09695	K01142	GO:0090305:nucleic acid phosphodiester bond hydrolysis;GO:0006281:DNA repair	GO:0005622:intracellular	GO:0004519:endonuclease activity;GO:0003677:DNA binding
gene5410	30.2862	-0.222326	0.269781	-0.8241	0.409883	0.999988	KPN2242_RS28560	-	-	-	-
gene5245	95.6736	-0.209224	0.254088	-0.823431	0.410263	0.999988	KPN2242_RS28390	-	-	-	-
gene2634	224.059	-0.228653	0.278008	-0.822471	0.410809	0.999988	KPN2242_RS13270	-	-	-	-
gene1125	75.9361	0.228135	0.27757	0.821903	0.411132	0.999988	KPN2242_RS05735	K10013	-	-	-
gene5406	14.458	-0.207649	0.252792	-0.821423	0.411405	0.999988	KPN2242_RS28830	-	-	-	-
gene2275	204.171	-0.216653	0.263854	-0.82111	0.411583	0.999988	KPN2242_RS11460	-	-	-	GO:0043565:sequence-specific DNA binding
gene2155	906.247	0.229295	0.279273	0.821043	0.411622	0.999988	KPN2242_RS10855	K02790	-	-	-
gene865	402.723	0.22674	0.276496	0.820048	0.412189	0.999988	KPN2242_RS04395	K01624	GO:0030388:fructose 1,6-bisphosphate metabolic process;GO:0006096:glycolytic process	-	GO:0004332:fructose-bisphosphate aldolase activity;GO:0008270:zinc ion binding
gene656	180.21	-0.232484	0.283519	-0.819994	0.412219	0.999988	KPN2242_RS03345	K00950	-	-	-
gene1260	25.7176	-0.23212	0.283135	-0.819822	0.412317	0.999988	KPN2242_RS06380	K10441	-	-	-
gene2219	10.0661	-0.215548	0.263093	-0.819284	0.412624	0.999988	KPN2242_RS11175	-	-	-	-
gene1190	12.0087	-0.210182	0.257029	-0.817736	0.413508	0.999988	KPN2242_RS06050	-	-	-	-
gene1947	25.7297	-0.218963	0.267775	-0.817712	0.413522	0.999988	KPN2242_RS09825	K19611	GO:0044718:siderophore transmembrane transport	GO:0005886:plasma membrane;GO:0009279:cell outer membrane	GO:0015343:siderophore transmembrane transporter activity;GO:0005506:iron ion binding
gene5391	57.497	-0.210049	0.25701	-0.817282	0.413767	0.999988	KPN2242_RS28515	-	-	-	-
gene5247	234.714	-0.1899	0.232542	-0.816627	0.414142	0.999988	KPN2242_RS28395	K01496	-	-	-
gene4676	37.2432	-0.231003	0.28327	-0.815489	0.414792	0.999988	KPN2242_RS28700	-	-	-	-
gene4854	6.99956	-0.135042	0.165626	-0.815342	0.414877	0.999988	KPN2242_RS24405	K11081	-	-	-
gene4514	46.0858	-0.23038	0.282958	-0.814184	0.415539	0.999988	KPN2242_RS28185	-	-	-	-
gene1384	342.98	0.22563	0.277188	0.813994	0.415649	0.999988	KPN2242_RS06985	K03517	-	-	-
gene4121	2447.95	0.230914	0.284191	0.812532	0.416486	0.999988	KPN2242_RS20775	K01807	GO:0009052:pentose-phosphate shunt, non-oxidative branch	-	GO:0004751:ribose-5-phosphate isomerase activity
gene1794	1979.54	0.199882	0.246007	0.812506	0.416501	0.999988	KPN2242_RS09005	-	-	-	-
gene2083	56.8523	0.230112	0.283668	0.811204	0.417249	0.999988	KPN2242_RS10505	-	-	-	-
gene2179	1252.15	0.228853	0.282146	0.811117	0.417298	0.999988	KPN2242_RS10980	-	-	-	-
gene3396	2306.48	0.230483	0.284162	0.811098	0.417309	0.999988	KPN2242_RS17075	-	-	-	-
gene255	305.87	0.214189	0.264278	0.810466	0.417673	0.999988	KPN2242_RS01330	-	-	-	-
gene2091	2.28763	-0.120771	0.149048	-0.81028	0.417779	0.999988	KPN2242_RS10540	-	-	-	-
gene522	3924.12	0.228237	0.281731	0.810125	0.417868	0.999988	KPN2242_RS02655	-	-	-	-
gene3411	20014.9	0.228119	0.281607	0.810063	0.417904	0.999988	KPN2242_RS17155	K00341	-	-	-
gene3170	61.2793	-0.229897	0.284065	-0.809312	0.418336	0.999988	KPN2242_RS15955	-	-	-	-
gene3045	2655.52	-0.219423	0.271534	-0.808087	0.419041	0.999988	KPN2242_RS15330	-	-	-	-
gene728	3106.64	0.19203	0.237661	0.807998	0.419092	0.999988	metQ	K02073	-	-	-
gene796	43.5888	-0.227803	0.282261	-0.807066	0.419629	0.999988	KPN2242_RS04045	-	-	-	-
gene73	6.15543	-0.191812	0.237711	-0.806911	0.419718	0.999988	KPN2242_RS27310	-	-	-	-
gene2176	97.3228	-0.218841	0.271264	-0.806745	0.419813	0.999988	KPN2242_RS10965	-	GO:0006307:DNA dealkylation involved in DNA repair;GO:0032259:methylation	GO:0005737:cytoplasm	GO:0003908:methylated-DNA-[protein]-cysteine S-methyltransferase activity
gene2428	16.9653	0.217452	0.269648	0.80643	0.419995	0.999988	KPN2242_RS12230	-	-	-	-
gene3570	1309.4	-0.229044	0.284099	-0.806214	0.42012	0.999988	KPN2242_RS17980	K01933	-	-	-
gene3353	276.439	0.201849	0.250472	0.805873	0.420316	0.999988	KPN2242_RS16870	-	-	-	-
gene3690	1.71378e+06	0.142635	0.177054	0.805604	0.420471	0.999988	ssrA	-	-	-	-
gene3221	785.312	-0.22854	0.284048	-0.804584	0.42106	0.999988	KPN2242_RS16215	K09690	GO:0015774:polysaccharide transport	GO:0005886:plasma membrane;GO:0016021:integral component of membrane	GO:0042626:ATPase activity, coupled to transmembrane movement of substances;GO:0005524:ATP binding
gene4747	22530.5	0.22645	0.281493	0.804462	0.42113	0.999988	KPN2242_RS23860	K00060	-	-	-
gene3933	360.775	0.227371	0.282785	0.804042	0.421373	0.999988	KPN2242_RS19820	K02227	-	-	-
gene1644	44.6431	0.227346	0.283141	0.802941	0.422009	0.999988	KPN2242_RS08285	-	-	-	-
gene3662	876.868	-0.204483	0.254701	-0.802834	0.422071	0.999988	KPN2242_RS18445	-	-	-	-
gene4524	35686.4	0.10583	0.131844	0.802694	0.422151	0.999988	KPN2242_RS22760	K00362	-	-	-
gene1200	5777.1	0.223935	0.279041	0.802515	0.422255	0.999988	KPN2242_RS06095	K00130	-	-	-
gene342	180.923	0.225572	0.281308	0.801868	0.422629	0.999988	KPN2242_RS01770	K01093	-	-	-
gene4766	1186.5	-0.203108	0.253314	-0.801804	0.422666	0.999988	KPN2242_RS23955	-	-	-	-
gene3903	40.0546	0.196932	0.245756	0.801331	0.42294	0.999988	KPN2242_RS19670	-	-	-	-
gene5094	764.782	-0.204288	0.254954	-0.801272	0.422974	0.999988	KPN2242_RS25570	-	-	-	-
gene2516	913.634	-0.214321	0.267641	-0.800778	0.42326	0.999988	KPN2242_RS12675	-	-	-	-
gene31	4465.12	0.151898	0.189801	0.800304	0.423535	0.999988	KPN2242_RS00155	K10109	GO:0006810:transport	GO:0005886:plasma membrane;GO:0016021:integral component of membrane	GO:0005215:transporter activity
gene2983	679.019	0.208557	0.26067	0.80008	0.423665	0.999988	KPN2242_RS15030	-	-	-	-
gene1440	601.453	0.225432	0.281965	0.799504	0.423998	0.999988	KPN2242_RS07265	K03638	-	-	-
gene787	10.1632	0.201963	0.252659	0.799349	0.424088	0.999988	KPN2242_RS04000	K02160	-	-	-
gene2833	359.722	-0.22066	0.276122	-0.79914	0.424209	0.999988	KPN2242_RS14290	K02016	-	-	-
gene2911	7.76891	-0.175244	0.21973	-0.79754	0.425138	0.999988	KPN2242_RS27265	-	-	-	-
gene4720	2209.16	0.161186	0.202129	0.797444	0.425193	0.999988	KPN2242_RS23730	K01176	-	-	-
gene2346	169.435	-0.225634	0.282966	-0.797389	0.425225	0.999988	KPN2242_RS11815	-	-	-	-
gene748	93.9577	-0.225323	0.282626	-0.797245	0.425309	0.999988	KPN2242_RS03810	K14221	-	-	-
gene589	971.454	0.221312	0.278074	0.795877	0.426104	0.999988	KPN2242_RS03005	K00052	-	-	-
gene3208	461.13	0.214674	0.269976	0.79516	0.426521	0.999988	KPN2242_RS16150	K02501	-	-	-
gene28	332.813	0.195022	0.245543	0.794249	0.427051	0.999988	KPN2242_RS00140	-	-	-	-
gene2924	5.43471	-0.180947	0.227924	-0.793893	0.427258	0.999988	KPN2242_RS14730	K15578	-	-	-
gene4349	4867.02	0.222584	0.280473	0.793602	0.427427	0.999988	KPN2242_RS21920	K01940	-	-	-
gene2712	26.9806	-0.203029	0.255852	-0.793543	0.427461	0.999988	KPN2242_RS13670	-	-	-	-
gene4412	387.323	-0.221503	0.279323	-0.793001	0.427777	0.999988	KPN2242_RS22225	-	-	-	-
gene3099	195.666	0.211221	0.266549	0.792426	0.428112	0.999988	KPN2242_RS15595	K10537	GO:0042882:L-arabinose transmembrane transport	-	-
gene740	46.3217	0.222249	0.280475	0.792404	0.428125	0.999988	KPN2242_RS03770	-	-	-	-
gene4883	7094.15	0.21814	0.275588	0.791543	0.428627	0.999988	KPN2242_RS24545	-	-	-	-
gene3156	69.0366	-0.203162	0.256682	-0.791493	0.428656	0.999988	KPN2242_RS15880	K14220	-	-	-
gene5179	101.356	0.21591	0.272807	0.791438	0.428689	0.999988	KPN2242_RS25990	K03149	-	-	-
gene474	549.45	-0.219901	0.277863	-0.791401	0.42871	0.999988	KPN2242_RS02430	K02344	-	-	-
gene4848	93.0815	-0.212903	0.269184	-0.79092	0.42899	0.999988	KPN2242_RS24375	K02761	-	-	-
gene4948	833.355	0.219107	0.27715	0.790571	0.429194	0.999988	KPN2242_RS24875	K00852	-	-	-
gene1816	255.318	0.180285	0.228046	0.790567	0.429197	0.999988	KPN2242_RS09125	-	-	-	-
gene2431	284.659	-0.207575	0.262583	-0.790511	0.42923	0.999988	KPN2242_RS12245	-	-	-	-
gene2200	52.0658	0.209662	0.265236	0.790474	0.429251	0.999988	KPN2242_RS11075	-	-	-	-
gene2247	779.842	0.224037	0.28377	0.789502	0.429818	0.999988	KPN2242_RS11330	-	-	-	-
gene2517	5062.23	0.203636	0.257954	0.789428	0.429862	0.999988	KPN2242_RS12685	K00027	-	-	-
gene1722	1.83841	-0.111995	0.141875	-0.789393	0.429882	0.999988	KPN2242_RS08670	K09020	-	-	-
gene4079	1.83841	-0.111995	0.141875	-0.789393	0.429882	0.999988	KPN2242_RS20560	K07347	-	-	-
gene5205	251.479	-0.223996	0.283834	-0.789181	0.430006	0.999988	KPN2242_RS26150	-	-	-	-
gene1978	23.5134	-0.216046	0.273826	-0.78899	0.430118	0.999988	KPN2242_RS27715	-	-	-	-
gene2904	254.941	-0.224007	0.284073	-0.788555	0.430372	0.999988	KPN2242_RS14645	-	-	-	-
gene256	440.186	0.220816	0.280049	0.788491	0.430409	0.999988	KPN2242_RS01335	K01465	-	-	-
gene4905	125.258	-0.169045	0.214452	-0.788264	0.430543	0.999988	KPN2242_RS24645	-	-	GO:0005886:plasma membrane	-
gene2333	12.9598	-0.201909	0.256296	-0.787796	0.430816	0.999988	KPN2242_RS11755	-	-	-	GO:0043565:sequence-specific DNA binding
gene4917	3377.03	0.215914	0.274251	0.787285	0.431115	0.999988	KPN2242_RS24705	-	-	-	-
gene270	37329.6	0.147561	0.18744	0.787244	0.431139	0.999988	KPN2242_RS01415	K02818	-	-	-
gene4338	5737.92	-0.223422	0.28419	-0.786172	0.431767	0.999988	KPN2242_RS21860	K05592	-	-	GO:0003676:nucleic acid binding;GO:0005524:ATP binding;GO:0008026:ATP-dependent helicase activity
gene4381	816.706	-0.185088	0.235474	-0.786022	0.431855	0.999988	KPN2242_RS22070	-	-	-	-
gene4254	8.29372	0.177218	0.225546	0.785726	0.432028	0.999988	KPN2242_RS21440	K06122	-	-	-
gene3423	843.082	0.197896	0.251879	0.785679	0.432056	0.999988	KPN2242_RS17215	-	-	-	-
gene4073	26.9595	-0.221973	0.282677	-0.785251	0.432306	0.999988	KPN2242_RS20530	K02034	-	-	-
gene4321	5720.75	0.219599	0.279688	0.785157	0.432361	0.999988	KPN2242_RS21775	K01708	-	-	-
gene1891	107.872	0.220525	0.281471	0.783474	0.433349	0.999988	KPN2242_RS09530	-	-	-	-
gene3475	145.343	0.222302	0.28419	0.78223	0.43408	0.999988	KPN2242_RS17485	-	-	-	-
gene4622	136.422	0.221855	0.283765	0.781826	0.434317	0.999988	KPN2242_RS23250	K15585	-	-	-
gene5003	8.97092	0.172066	0.220088	0.781804	0.43433	0.999988	KPN2242_RS25135	K10561	-	-	-
gene3509	24.0798	-0.143594	0.183784	-0.781316	0.434617	0.999988	KPN2242_RS17670	-	-	-	-
gene3611	132.271	-0.215029	0.275834	-0.779561	0.435649	0.999988	KPN2242_RS18180	-	-	-	-
gene1836	1104.41	-0.218748	0.280816	-0.778971	0.435997	0.999988	KPN2242_RS09225	-	-	-	-
gene4077	23.1044	-0.196541	0.252618	-0.778017	0.436559	0.999988	KPN2242_RS20550	-	-	-	-
gene1850	3.66551	-0.143977	0.185059	-0.778002	0.436568	0.999988	KPN2242_RS09295	-	-	-	-
gene3409	13174.8	0.216915	0.279437	0.776258	0.437597	0.999988	KPN2242_RS17145	K00343	-	-	-
gene757	3084.51	0.180056	0.232035	0.775986	0.437757	0.999988	KPN2242_RS03855	-	-	-	-
gene1459	1140.02	-0.212112	0.273404	-0.775821	0.437855	0.999988	KPN2242_RS07365	K11927	-	-	-
gene758	1422.13	0.219772	0.283567	0.775026	0.438324	0.999988	KPN2242_RS03860	-	-	-	-
gene1312	2.91044	-0.149375	0.192749	-0.774971	0.438357	0.999988	KPN2242_RS06640	K14230	-	-	-
gene3702	79.843	0.220042	0.284188	0.774284	0.438763	0.999988	KPN2242_RS18650	-	-	-	-
gene1683	17.4267	-0.171981	0.222251	-0.773813	0.439041	0.999988	KPN2242_RS08475	-	-	-	-
gene2580	1618.1	0.195492	0.25265	0.773767	0.439069	0.999988	KPN2242_RS13000	-	-	-	-
gene713	461.552	-0.211229	0.273128	-0.77337	0.439304	0.999988	KPN2242_RS03635	K03470	-	-	-
gene2987	26.5925	0.199546	0.258262	0.772652	0.439728	0.999988	KPN2242_RS15050	-	-	-	-
gene2161	171.393	0.209243	0.27084	0.77257	0.439777	0.999988	KPN2242_RS10885	-	-	-	-
gene463	5.69036	0.168436	0.218112	0.772244	0.43997	0.999988	KPN2242_RS02370	-	GO:0000160:phosphorelay signal transduction system;GO:0035556:intracellular signal transduction;GO:0006355:regulation of transcription, DNA-templated	GO:0005622:intracellular	GO:0000156:phosphorelay response regulator activity;GO:0043565:sequence-specific DNA binding;GO:0003700:DNA-binding transcription factor activity
gene1238	272.029	-0.218375	0.283033	-0.771554	0.440379	0.999988	KPN2242_RS06270	-	-	-	-
gene4197	179.27	-0.201394	0.261339	-0.770624	0.44093	0.999988	KPN2242_RS21150	-	-	-	-
gene4090	1.10915	-0.0631229	0.0819179	-0.770563	0.440966	0.999988	KPN2242_RS20620	-	-	-	-
gene2268	26.9435	0.21692	0.281943	0.769373	0.441672	0.999988	KPN2242_RS11425	-	-	-	-
gene2486	70.1013	-0.218005	0.283432	-0.769161	0.441798	0.999988	KPN2242_RS12530	K05515	-	-	-
gene4024	209333	0.171868	0.22359	0.768674	0.442087	0.999988	fimA	K07345	GO:0007155:cell adhesion	GO:0009289:pilus	-
gene4192	875.329	0.199491	0.259649	0.768312	0.442302	0.999988	KPN2242_RS21125	K01760	-	-	-
gene818	10.7687	-0.180202	0.234573	-0.768214	0.44236	0.999988	KPN2242_RS04145	-	-	-	-
gene259	436.421	0.19296	0.251182	0.768209	0.442363	0.999988	KPN2242_RS01350	-	-	-	-
gene1228	96.3031	-0.206951	0.269602	-0.767616	0.442715	0.999988	KPN2242_RS06220	-	-	-	-
gene947	232.982	0.19589	0.25548	0.766751	0.44323	0.999988	KPN2242_RS04815	-	-	-	-
gene3784	558.941	0.208571	0.272215	0.766202	0.443556	0.999988	KPN2242_RS19070	-	-	-	-
gene4558	957.639	0.201985	0.263816	0.765631	0.443896	0.999988	KPN2242_RS22925	-	-	-	-
gene982	654.058	0.184531	0.241039	0.765565	0.443935	0.999988	KPN2242_RS05005	-	-	-	-
gene5160	19.2757	-0.121406	0.158696	-0.765023	0.444258	0.999988	KPN2242_RS25905	K14225	-	-	-
gene4519	88.9256	0.214711	0.280885	0.764411	0.444622	0.999988	KPN2242_RS22730	-	-	-	-
gene3482	5314.35	0.183447	0.240129	0.763955	0.444894	0.999988	KPN2242_RS17525	K00845	-	-	-
gene1077	215.502	-0.217062	0.284198	-0.763769	0.445005	0.999988	KPN2242_RS05475	-	-	-	-
gene1829	6993.66	0.194274	0.25476	0.762578	0.445715	0.999988	KPN2242_RS09190	-	GO:0006518:peptide metabolic process;GO:0006508:proteolysis	GO:0005737:cytoplasm	GO:0045148:tripeptide aminopeptidase activity;GO:0008270:zinc ion binding;GO:0008237:metallopeptidase activity
gene4243	355.746	0.205779	0.269851	0.762565	0.445723	0.999988	KPN2242_RS21385	K03649	-	-	-
gene1315	1.25622	-0.0985737	0.129281	-0.762479	0.445774	0.999988	KPN2242_RS06655	K14228	-	-	-
gene278	98.2995	0.212141	0.27829	0.762303	0.445879	0.999988	KPN2242_RS01445	-	-	-	-
gene125	1708.56	0.203386	0.266817	0.76227	0.445899	0.999988	KPN2242_RS00640	-	-	-	-
gene4990	540.826	0.213237	0.280204	0.761005	0.446654	0.999988	KPN2242_RS25070	K03475	-	-	-
gene433	2.36867	-0.118815	0.156134	-0.760979	0.44667	0.999988	KPN2242_RS27375	-	-	-	-
gene4640	1094.21	0.204174	0.268424	0.760641	0.446872	0.999988	KPN2242_RS23340	-	-	-	-
gene3841	1.72601	-0.111454	0.146531	-0.760612	0.446889	0.999988	KPN2242_RS19345	-	-	-	-
gene5295	12.3632	-0.160925	0.211731	-0.760043	0.447229	0.999988	KPN2242_RS26545	-	-	-	-
gene4722	1111.56	0.203417	0.267648	0.760016	0.447245	0.999988	KPN2242_RS23740	-	-	-	-
gene5385	5.38019	-0.159487	0.209924	-0.759737	0.447412	0.999988	KPN2242_RS28500	-	-	-	-
gene3645	620.89	0.21461	0.282596	0.759423	0.4476	0.999988	KPN2242_RS18355	K00278	-	-	-
gene4055	92.7863	-0.209762	0.276341	-0.759071	0.44781	0.999988	KPN2242_RS20440	-	-	-	-
gene4933	10567.8	-0.212827	0.280408	-0.758991	0.447858	0.999988	KPN2242_RS24805	K02108	-	-	-
gene3864	633.93	0.215458	0.284162	0.758221	0.448319	0.999988	KPN2242_RS19460	K00380	-	-	-
gene3113	4.51849	-0.121933	0.160832	-0.758138	0.448368	0.999988	KPN2242_RS15660	K14228	-	-	-
gene3413	2854.2	0.182028	0.240167	0.757924	0.448497	0.999988	KPN2242_RS17165	K00339	-	-	-
gene4548	5363.74	0.202686	0.267668	0.757229	0.448913	0.999988	KPN2242_RS22875	K07659	-	-	-
gene4918	80.8678	-0.211985	0.280006	-0.757073	0.449006	0.999988	KPN2242_RS24710	-	-	-	-
gene978	3607.95	0.203643	0.269007	0.757019	0.449038	0.999988	ushA	K11751	-	-	-
gene1352	503.6	0.190834	0.252126	0.7569	0.44911	0.999988	KPN2242_RS06825	-	-	-	-
gene5045	470.819	0.215097	0.284196	0.756862	0.449132	0.999988	KPN2242_RS25345	K00930	GO:0006526:arginine biosynthetic process;GO:0016310:phosphorylation	GO:0005737:cytoplasm	GO:0003991:acetylglutamate kinase activity;GO:0005524:ATP binding
gene1078	160.511	-0.213082	0.28178	-0.756202	0.449528	0.999988	KPN2242_RS05480	-	-	-	-
gene4923	854.05	-0.214723	0.284176	-0.755599	0.44989	0.999988	KPN2242_RS24740	K02040	GO:0035435:phosphate ion transmembrane transport	GO:0043190:ATP-binding cassette (ABC) transporter complex	GO:0042301:phosphate ion binding
gene4364	714.356	-0.214595	0.284095	-0.755362	0.450032	0.999988	KPN2242_RS21990	-	-	GO:0016020:membrane	-
gene4803	2126.09	0.190944	0.252891	0.755047	0.450221	0.999988	KPN2242_RS24145	-	-	-	-
gene2103	7.67913	0.187269	0.248044	0.754983	0.450259	0.999988	KPN2242_RS10595	-	-	-	-
gene4258	228.894	0.21431	0.284198	0.754087	0.450797	0.999988	KPN2242_RS21460	K00086	-	-	-
gene2074	515.449	0.202843	0.269133	0.753689	0.451036	0.999988	KPN2242_RS10470	K16044	-	-	-
gene4521	1817.2	-0.18341	0.243638	-0.752795	0.451573	0.999988	KPN2242_RS22740	K03767	-	-	-
gene1842	135.56	-0.196833	0.261674	-0.752208	0.451926	0.999988	KPN2242_RS09260	-	-	-	-
gene3518	43.2711	-0.197385	0.262413	-0.752192	0.451936	0.999988	KPN2242_RS28015	-	GO:0032259:methylation	-	GO:0008168:methyltransferase activity
gene581	48.7274	-0.210903	0.280751	-0.75121	0.452526	0.999988	KPN2242_RS02965	-	-	-	-
gene4816	211.241	0.200457	0.267179	0.750271	0.453092	0.999988	KPN2242_RS24210	-	-	-	-
gene4764	50.7116	-0.141295	0.188467	-0.749709	0.45343	0.999988	KPN2242_RS23945	K02913	-	-	-
gene3986	5407.95	0.211341	0.282108	0.749147	0.453769	0.999988	KPN2242_RS20090	-	-	-	-
gene3724	35.9549	-0.212251	0.283529	-0.748605	0.454095	0.999988	KPN2242_RS18760	-	-	-	-
gene2711	31.4885	0.20132	0.268941	0.748568	0.454118	0.999988	KPN2242_RS13665	-	-	-	-
gene3491	6.02564	-0.119025	0.159015	-0.748515	0.45415	0.999988	KPN2242_RS17570	K14218	-	-	-
gene4522	503.634	-0.212397	0.283945	-0.748021	0.454447	0.999988	KPN2242_RS22745	-	-	-	-
gene446	2255.94	0.212232	0.283818	0.747773	0.454597	0.999988	KPN2242_RS02285	-	-	-	-
gene3360	1.52999	-0.0790747	0.105764	-0.74765	0.454671	0.999988	KPN2242_RS16905	K14232	-	-	-
gene2896	180.888	-0.212464	0.284183	-0.747631	0.454683	0.999988	KPN2242_RS14600	-	-	-	-
gene3924	1203.3	0.209039	0.279793	0.74712	0.454991	0.999988	KPN2242_RS19775	K02190	-	-	-
gene5272	23.6722	0.188732	0.252663	0.746969	0.455082	0.999988	KPN2242_RS26435	-	-	-	-
gene205	253.877	0.207573	0.277894	0.746951	0.455093	0.999988	KPN2242_RS01065	K03475	-	-	-
gene2175	3239.17	-0.178765	0.239374	-0.746801	0.455184	0.999988	KPN2242_RS10960	-	-	-	-
gene4040	23.3812	-0.206614	0.276741	-0.746597	0.455307	0.999988	KPN2242_RS20365	-	-	-	-
gene1902	471.501	0.205771	0.275768	0.746175	0.455562	0.999988	KPN2242_RS09585	-	-	-	-
gene1209	1365.32	0.182868	0.245194	0.745811	0.455782	0.999988	KPN2242_RS06135	K03366	-	-	-
gene4438	11.7925	-0.164497	0.22058	-0.745745	0.455821	0.999988	KPN2242_RS22340	-	-	-	-
gene3985	1071.47	0.191236	0.256831	0.744598	0.456515	0.999988	KPN2242_RS20085	K02761	GO:0009401:phosphoenolpyruvate-dependent sugar phosphotransferase system	GO:0005886:plasma membrane;GO:0016021:integral component of membrane	GO:0005351:carbohydrate:proton symporter activity;GO:0008982:protein-N(PI)-phosphohistidine-sugar phosphotransferase activity
gene1844	47.751	-0.183634	0.246713	-0.744321	0.456682	0.999988	KPN2242_RS09270	-	-	-	-
gene1206	160.603	0.196366	0.264182	0.743299	0.457301	0.999988	KPN2242_RS06120	K03566	-	-	-
gene1372	1096.34	-0.204578	0.275269	-0.743193	0.457365	0.999988	tolA	-	-	-	-
gene2452	44.5981	-0.209609	0.282256	-0.742617	0.457713	0.999988	KPN2242_RS12360	K16841	-	-	-
gene3878	3046.43	0.183572	0.247227	0.742524	0.45777	0.999988	KPN2242_RS19540	-	-	-	-
gene2115	2.43592	0.117314	0.158013	0.742435	0.457824	0.999988	KPN2242_RS10645	K02612	-	-	-
gene1425	194.408	0.210313	0.283311	0.74234	0.457882	0.999988	KPN2242_RS07200	K01012	-	-	-
gene2989	43.0846	0.209152	0.281932	0.741853	0.458177	0.999988	KPN2242_RS15060	-	-	-	-
gene4695	979.296	0.195569	0.263645	0.741791	0.458214	0.999988	KPN2242_RS23620	-	-	-	-
gene3330	11231.8	0.139524	0.18825	0.741165	0.458594	0.999988	KPN2242_RS16760	K02769	-	-	-
gene254	303.558	0.20066	0.270863	0.740816	0.458805	0.999988	KPN2242_RS01325	-	-	-	-
gene2444	117.989	0.193199	0.260861	0.740619	0.458924	0.999988	KPN2242_RS27815	-	-	-	-
gene1888	181.513	0.209218	0.282519	0.740547	0.458968	0.999988	KPN2242_RS09510	-	-	-	-
gene308	14.9821	0.177116	0.239182	0.740505	0.458994	0.999988	KPN2242_RS01590	K05816	-	-	-
gene133	11.8407	-0.177994	0.24047	-0.740192	0.459183	0.999988	KPN2242_RS00685	K11935	GO:0042710:biofilm formation	-	-
gene4562	32831.8	0.209168	0.282645	0.740038	0.459277	0.999988	KPN2242_RS22940	-	-	-	-
gene3877	332.975	0.210224	0.284194	0.739722	0.459469	0.999988	KPN2242_RS19535	-	-	-	-
gene1495	3292.15	0.204135	0.276038	0.739517	0.459593	0.999988	KPN2242_RS07550	K13889	-	-	-
gene4991	130.305	0.205473	0.277914	0.73934	0.459701	0.999988	KPN2242_RS25075	K01624	-	-	-
gene689	464.233	0.181437	0.24554	0.738931	0.459949	0.999988	KPN2242_RS03520	K06858	-	-	-
gene2319	21.5766	0.194945	0.26407	0.738234	0.460372	0.999988	KPN2242_RS11685	K02073	-	-	-
gene3927	1499.84	0.20268	0.274581	0.738144	0.460427	0.999988	KPN2242_RS19790	K02189	-	-	-
gene22	36933.8	0.207927	0.281925	0.737525	0.460803	0.999988	KPN2242_RS00110	K01810	-	-	-
gene1029	1.67705	-0.116111	0.157527	-0.737083	0.461072	0.999988	KPN2242_RS05230	-	-	-	-
gene3232	1657.68	-0.183581	0.249112	-0.736945	0.461156	0.999988	KPN2242_RS16275	-	-	-	-
gene164	7.5328	-0.115651	0.156973	-0.736756	0.461271	0.999988	KPN2242_RS00855	-	-	-	-
gene1113	208.017	0.205232	0.279236	0.734976	0.462354	0.999988	KPN2242_RS05660	-	-	-	-
gene1628	17.9457	-0.170995	0.232702	-0.734823	0.462448	0.999988	KPN2242_RS08210	-	-	-	-
gene936	5.89009	-0.107583	0.146544	-0.734134	0.462867	0.999988	KPN2242_RS04755	-	-	-	-
gene5392	4.0344	-0.150187	0.204814	-0.733282	0.463386	0.999988	KPN2242_RS28520	-	-	-	-
gene2018	6239.43	0.202044	0.275939	0.732203	0.464045	0.999988	KPN2242_RS10190	K15580	-	-	-
gene4428	770.568	-0.202478	0.27655	-0.732156	0.464073	0.999988	KPN2242_RS22300	K03786	-	-	-
gene4150	690.237	-0.188721	0.257902	-0.731753	0.464319	0.999988	KPN2242_RS20925	K02495	-	-	-
gene1650	87.2459	0.201829	0.275977	0.731328	0.464579	0.999988	KPN2242_RS08320	K15555	-	-	-
gene4939	413.564	-0.186922	0.255782	-0.730787	0.464909	0.999988	KPN2242_RS24830	-	-	-	-
gene3398	2.00656	0.117481	0.160797	0.730615	0.465014	0.999988	KPN2242_RS17085	-	-	-	-
gene447	941.57	0.205824	0.281981	0.729921	0.465439	0.999988	KPN2242_RS02290	K19506	-	-	-
gene38	1143.2	0.167517	0.229764	0.729085	0.46595	0.999988	KPN2242_RS00185	K03179	-	-	-
gene2223	1189.3	0.206838	0.28418	0.727843	0.46671	0.999988	KPN2242_RS11195	-	-	-	-
gene3982	147.19	0.200387	0.275335	0.727793	0.46674	0.999988	KPN2242_RS20070	-	-	-	-
gene333	12.4634	-0.183609	0.252505	-0.727149	0.467135	0.999988	KPN2242_RS01710	-	-	-	-
gene34	7069.72	0.106197	0.146057	0.727097	0.467166	0.999988	KPN2242_RS00165	K10111	-	-	-
gene135	36.9996	-0.128517	0.176791	-0.726943	0.467261	0.999988	KPN2242_RS00700	-	-	-	-
gene2797	36.8611	0.200349	0.276085	0.72568	0.468035	0.999988	KPN2242_RS14100	-	-	-	-
gene3338	2408.1	0.205278	0.28341	0.724316	0.468872	0.999988	KPN2242_RS16795	K01686	-	-	-
gene923	2056.95	0.205094	0.283204	0.724193	0.468947	0.999988	KPN2242_RS04695	-	-	-	-
gene4776	5.37145	0.107386	0.148345	0.723895	0.46913	0.999988	KPN2242_RS24000	-	-	-	-
gene3681	773.773	-0.1738	0.240265	-0.72337	0.469453	0.999988	KPN2242_RS18545	-	-	-	GO:0050660:flavin adenine dinucleotide binding
gene5298	19.4783	-0.142933	0.197621	-0.723269	0.469515	0.999988	KPN2242_RS26560	K06204	-	-	-
gene3412	198.706	-0.196039	0.271264	-0.722687	0.469872	0.999988	KPN2242_RS17160	K00340	-	-	-
gene1342	0.458469	0.0579159	0.08014	0.722684	0.469874	0.999988	KPN2242_RS28855	K01546	-	-	-
gene4789	1885.08	-0.19819	0.27436	-0.722372	0.470066	0.999988	KPN2242_RS24070	K03655	-	-	-
gene3777	838.528	0.175758	0.243324	0.722322	0.470097	0.999988	KPN2242_RS19035	K12266	-	-	-
gene3127	389.845	-0.1811	0.250944	-0.721677	0.470493	0.999988	rcsA	K07781	-	-	-
gene1813	834.095	0.186056	0.25788	0.721483	0.470612	0.999988	KPN2242_RS09110	K01803	GO:0006094:gluconeogenesis;GO:0006098:pentose-phosphate shunt;GO:0006096:glycolytic process	GO:0005737:cytoplasm	GO:0004807:triose-phosphate isomerase activity
gene1171	332.844	0.17867	0.247897	0.720741	0.471069	0.999988	KPN2242_RS05955	-	-	-	-
gene3773	5580.94	0.188938	0.262177	0.720651	0.471124	0.999988	KPN2242_RS19015	K00068	-	-	-
gene4471	76.6149	-0.141291	0.196074	-0.720599	0.471156	0.999988	KPN2242_RS22495	K02907	GO:0006412:translation	GO:0015934:large ribosomal subunit	GO:0003735:structural constituent of ribosome
gene305	8364.62	0.188509	0.261669	0.720409	0.471273	0.999988	KPN2242_RS01575	K03335	GO:0019310:inositol catabolic process	-	GO:0050114:myo-inosose-2 dehydratase activity;GO:0030145:manganese ion binding
gene3721	997.629	-0.128186	0.178001	-0.720143	0.471437	0.999988	KPN2242_RS18745	K00138	-	-	-
gene83	12.1005	0.192365	0.267226	0.719857	0.471613	0.999988	KPN2242_RS00425	-	-	-	-
gene3920	282.105	0.196713	0.273347	0.719647	0.471743	0.999988	KPN2242_RS19755	K02008	-	-	-
gene148	1056.13	0.191859	0.266758	0.719223	0.472004	0.999988	KPN2242_RS00770	-	GO:0003333:amino acid transmembrane transport	GO:0016021:integral component of membrane	GO:0015171:amino acid transmembrane transporter activity
gene36	5609.67	0.130723	0.182206	0.717443	0.473101	0.999988	KPN2242_RS00175	-	GO:0008643:carbohydrate transport	GO:0042597:periplasmic space	-
gene2215	442.551	-0.193711	0.270051	-0.717312	0.473182	0.999988	KPN2242_RS11145	-	-	-	-
gene5413	12.6458	-0.16274	0.227076	-0.716674	0.473575	0.999988	KPN2242_RS27065	-	-	-	-
gene5043	1999.48	0.169131	0.236047	0.716513	0.473674	0.999988	KPN2242_RS25335	K01438	GO:0006526:arginine biosynthetic process;GO:0006508:proteolysis	GO:0005737:cytoplasm	GO:0050897:cobalt ion binding;GO:0008777:acetylornithine deacetylase activity;GO:0008270:zinc ion binding;GO:0008237:metallopeptidase activity
gene2196	2542.35	-0.202238	0.282419	-0.71609	0.473936	0.999988	KPN2242_RS11055	K00244	-	-	-
gene5260	5.99407	-0.171721	0.24026	-0.714729	0.474777	0.999988	KPN2242_RS26375	-	-	-	-
gene1840	47500.5	0.202851	0.284007	0.714245	0.475076	0.999988	KPN2242_RS09245	K00031	GO:0006099:tricarboxylic acid cycle;GO:0006097:glyoxylate cycle	-	GO:0051287:NAD binding;GO:0004450:isocitrate dehydrogenase (NADP+) activity;GO:0000287:magnesium ion binding
gene2461	322.802	0.197886	0.277116	0.71409	0.475172	0.999988	KPN2242_RS12405	K03335	-	-	GO:0016853:isomerase activity
gene4788	906.147	-0.182251	0.255323	-0.713808	0.475346	0.999988	KPN2242_RS24065	-	-	-	-
gene4179	64.3546	0.202843	0.284172	0.713804	0.475348	0.999988	KPN2242_RS21055	-	-	-	-
gene3600	4182.63	0.188349	0.263919	0.71366	0.475437	0.999988	KPN2242_RS18125	K07751	GO:0006508:proteolysis	GO:0005737:cytoplasm	GO:0030145:manganese ion binding;GO:0008235:metalloexopeptidase activity;GO:0004177:aminopeptidase activity
gene3258	1022.68	0.200189	0.280594	0.713448	0.475569	0.999988	KPN2242_RS16405	K07664	-	-	-
gene2682	115.926	0.200668	0.281269	0.713437	0.475575	0.999988	KPN2242_RS13510	-	-	-	-
gene2836	70.3567	-0.178881	0.250738	-0.713417	0.475588	0.999988	KPN2242_RS14305	-	GO:0055085:transmembrane transport	GO:0016021:integral component of membrane	-
gene2856	153.82	-0.197399	0.276822	-0.713093	0.475788	0.999988	KPN2242_RS14405	-	-	-	-
gene2218	997.916	0.200511	0.281256	0.712915	0.475899	0.999988	KPN2242_RS11160	-	GO:0006508:proteolysis	-	GO:0004252:serine-type endopeptidase activity
gene51	5750.97	0.201209	0.282248	0.712882	0.475919	0.999988	KPN2242_RS00260	K00832	-	-	-
gene5111	916.561	0.20177	0.283464	0.711802	0.476588	0.999988	KPN2242_RS25665	-	-	-	-
gene52	2534.27	0.193998	0.272578	0.711717	0.47664	0.999988	KPN2242_RS00265	K03788	-	GO:0030288:outer membrane-bounded periplasmic space	GO:0046872:metal ion binding;GO:0003993:acid phosphatase activity
gene3461	777.127	-0.200492	0.28183	-0.711394	0.47684	0.999988	KPN2242_RS17415	-	-	-	-
gene3446	560.633	-0.188122	0.264582	-0.711016	0.477074	0.999988	KPN2242_RS17340	-	-	-	-
gene2245	3.86121	-0.101913	0.143407	-0.710652	0.4773	0.999988	KPN2242_RS27775	-	-	-	-
gene4057	178.258	-0.185921	0.261673	-0.710509	0.477389	0.999988	KPN2242_RS20450	K07690	-	-	-
gene360	11.1632	0.185986	0.261957	0.709989	0.477711	0.999988	KPN2242_RS01865	-	-	-	-
gene1094	1212.14	0.198955	0.280261	0.709892	0.477771	0.999988	KPN2242_RS05565	-	GO:0035556:intracellular signal transduction;GO:0000160:phosphorelay signal transduction system;GO:0006355:regulation of transcription, DNA-templated	GO:0005622:intracellular	GO:0003677:DNA binding;GO:0000156:phosphorelay response regulator activity
gene1393	5495.04	0.184268	0.259837	0.70917	0.478219	0.999988	KPN2242_RS07030	K01784	-	-	-
gene3318	264.174	-0.1772	0.250032	-0.708709	0.478505	0.999988	KPN2242_RS16705	-	-	-	-
gene1134	64.3394	0.173823	0.245505	0.70802	0.478933	0.999988	KPN2242_RS05775	-	-	-	-
gene4302	670.11	-0.198154	0.280009	-0.707668	0.479151	0.999988	KPN2242_RS21675	-	-	-	-
gene767	12985.5	0.198399	0.280381	0.707606	0.47919	0.999988	KPN2242_RS03905	K01270	-	-	-
gene3772	606.602	0.176902	0.250071	0.707407	0.479314	0.999988	KPN2242_RS19010	K02781	-	-	-
gene1915	567.646	0.179535	0.253961	0.706939	0.479604	0.999988	KPN2242_RS09655	-	-	-	-
gene1259	7.26147	0.129451	0.183235	0.706471	0.479895	0.999988	KPN2242_RS06375	K10440	-	-	-
gene3164	8.60812	-0.139388	0.19738	-0.706187	0.480072	0.999988	KPN2242_RS15920	K00059	-	-	-
gene606	1345.75	-0.177941	0.252077	-0.705899	0.480251	0.999988	KPN2242_RS03080	K03588	-	-	-
gene2984	1136.89	0.170452	0.241677	0.705286	0.480632	0.999988	KPN2242_RS15035	K01754	-	-	-
gene4023	117.337	-0.193953	0.275094	-0.705042	0.480784	0.999988	KPN2242_RS20275	-	-	-	-
gene592	54.2413	0.197534	0.280226	0.704908	0.480868	0.999988	KPN2242_RS03020	-	-	-	-
gene2026	202.652	-0.197672	0.280535	-0.704624	0.481044	0.999988	KPN2242_RS27720	-	-	-	-
gene82	18.6538	-0.113224	0.160799	-0.704137	0.481347	0.999988	KPN2242_RS00415	-	-	-	-
gene4920	496.224	-0.194529	0.276818	-0.702732	0.482223	0.999988	KPN2242_RS24725	K02036	-	-	-
gene3680	655.777	-0.197785	0.28153	-0.702537	0.482344	0.999988	KPN2242_RS18540	-	-	-	-
gene3422	753.836	-0.173528	0.247281	-0.701745	0.482838	0.999988	KPN2242_RS17210	-	-	-	-
gene3233	2465.92	-0.191128	0.272395	-0.701658	0.482893	0.999988	KPN2242_RS16280	-	GO:0006810:transport	GO:0005886:plasma membrane;GO:0016021:integral component of membrane	-
gene3757	274.251	-0.162796	0.232202	-0.701094	0.483244	0.999988	KPN2242_RS18940	K14219	-	-	-
gene2210	24.5514	0.188952	0.26956	0.700965	0.483325	0.999988	KPN2242_RS11125	-	GO:0016310:phosphorylation	-	GO:0005524:ATP binding;GO:0046917:triphosphoribosyl-dephospho-CoA synthase activity
gene3393	216.506	0.19187	0.273776	0.700829	0.48341	0.999988	KPN2242_RS17060	-	GO:0055085:transmembrane transport	GO:0016021:integral component of membrane	-
gene4160	1735.73	0.198116	0.282804	0.700542	0.483589	0.999988	KPN2242_RS20975	-	-	-	-
gene171	38613.2	0.199027	0.284198	0.70031	0.483733	0.999988	KPN2242_RS00890	K00244	-	-	-
gene4710	20.3547	-0.194974	0.278555	-0.699946	0.483961	0.999988	KPN2242_RS23690	-	-	-	-
gene4835	462.209	0.198747	0.284185	0.69936	0.484327	0.999988	KPN2242_RS24310	K07106	-	-	-
gene5365	16.1155	-0.159124	0.227592	-0.699162	0.484451	0.999988	KPN2242_RS26870	-	-	-	-
gene5066	13.5273	-0.121467	0.173958	-0.698256	0.485017	0.999988	KPN2242_RS28315	-	-	-	-
gene688	177.212	0.195176	0.279819	0.697506	0.485486	0.999988	KPN2242_RS03515	-	-	-	-
gene2769	2.04943	0.109595	0.157128	0.697491	0.485496	0.999988	KPN2242_RS13955	-	-	-	-
gene3190	215.509	-0.197652	0.28373	-0.696618	0.486042	0.999988	KPN2242_RS16060	-	-	-	-
gene2250	0.887324	-0.0518976	0.0745336	-0.696299	0.486242	0.999988	KPN2242_RS11340	-	-	-	-
gene5390	0.887324	-0.0518976	0.0745336	-0.696299	0.486242	0.999988	KPN2242_RS28820	-	-	-	-
gene4402	21378.4	-0.196235	0.281839	-0.696268	0.486261	0.999988	KPN2242_RS22175	K02871	GO:0006412:translation	GO:0005840:ribosome	GO:0003735:structural constituent of ribosome
gene5306	8.61089	-0.1793	0.257606	-0.696027	0.486412	0.999988	KPN2242_RS26600	K01496	-	-	-
gene4049	27.1845	-0.196964	0.283007	-0.695967	0.486449	0.999988	KPN2242_RS20410	-	-	-	-
gene2921	548.756	-0.194196	0.279103	-0.695785	0.486564	0.999988	KPN2242_RS14715	-	-	-	-
gene3838	829.972	0.196198	0.282116	0.69545	0.486773	0.999988	KPN2242_RS19330	-	-	-	-
gene501	560.386	0.185089	0.266218	0.695254	0.486896	0.999988	KPN2242_RS02555	K07663	-	-	-
gene3030	18947.7	0.185963	0.267512	0.695157	0.486957	0.999988	KPN2242_RS15270	K02796	GO:0009401:phosphoenolpyruvate-dependent sugar phosphotransferase system	GO:0016021:integral component of membrane	-
gene4801	2744.67	0.170841	0.2458	0.695038	0.487031	0.999988	KPN2242_RS24130	-	-	-	-
gene2562	18.2621	0.188886	0.271816	0.694904	0.487115	0.999988	KPN2242_RS12910	-	GO:0006810:transport	GO:0030288:outer membrane-bounded periplasmic space	GO:0005215:transporter activity
gene1934	590.134	0.188234	0.270894	0.694861	0.487143	0.999988	KPN2242_RS09760	K02761	-	-	-
gene2194	1280.81	-0.197304	0.283986	-0.694768	0.4872	0.999988	KPN2242_RS11045	-	GO:0006814:sodium ion transport;GO:0055085:transmembrane transport	GO:0016020:membrane	GO:0005215:transporter activity
gene1438	12.6509	0.152046	0.219036	0.694158	0.487583	0.999988	KPN2242_RS27570	-	-	-	-
gene2321	21.0699	-0.170692	0.246386	-0.692782	0.488446	0.999988	KPN2242_RS11695	-	-	-	GO:0003676:nucleic acid binding
gene32	33322.9	0.132492	0.191503	0.691853	0.489029	0.999988	KPN2242_RS00160	K10108	-	-	-
gene1864	308.674	0.190354	0.275467	0.691023	0.489551	0.999988	KPN2242_RS09380	K03182	-	-	-
gene1786	155.332	-0.195143	0.282537	-0.690681	0.489766	0.999988	KPN2242_RS08965	K02619	-	-	-
gene3949	8.12888	-0.153595	0.222493	-0.690337	0.489982	0.999988	KPN2242_RS19900	-	-	-	-
gene2635	229.547	-0.193877	0.28092	-0.690149	0.4901	0.999988	KPN2242_RS13275	-	-	-	-
gene617	204.61	-0.185043	0.268309	-0.689665	0.490405	0.999988	KPN2242_RS03135	-	-	-	-
gene922	637.557	0.194998	0.282788	0.689556	0.490473	0.999988	KPN2242_RS04690	K06920	-	-	-
gene1819	276.061	0.172906	0.250761	0.689526	0.490492	0.999988	KPN2242_RS09140	K00616	-	-	-
gene5103	5502.48	0.192363	0.279051	0.689345	0.490606	0.999988	KPN2242_RS25620	-	-	-	-
gene1123	27.4535	-0.193467	0.2807	-0.689228	0.49068	0.999988	KPN2242_RS05715	-	-	-	-
gene1703	1209.29	0.118828	0.172413	0.689207	0.490693	0.999988	KPN2242_RS08570	K09472	GO:0055114:oxidation-reduction process	-	GO:0018480:5-carboxymethyl-2-hydroxymuconic-semialdehyde dehydrogenase activity
gene4675	49.6421	-0.174471	0.253174	-0.689133	0.490739	0.999988	KPN2242_RS23520	-	-	-	-
gene2013	2211.33	0.17278	0.250959	0.688481	0.49115	0.999988	KPN2242_RS10160	-	-	-	-
gene4578	3986.84	0.195531	0.284021	0.688439	0.491177	0.999988	KPN2242_RS23020	-	-	-	-
gene2467	18.6683	-0.189207	0.275019	-0.687978	0.491466	0.999988	KPN2242_RS12435	K15599	-	-	-
gene153	57.1353	-0.195195	0.2841	-0.687064	0.492042	0.999988	KPN2242_RS00800	K13409	-	-	-
gene3899	85.5734	0.189371	0.275699	0.686877	0.49216	0.999988	KPN2242_RS19645	K01628	GO:0006004:fucose metabolic process	-	GO:0008738:L-fuculose-phosphate aldolase activity;GO:0008270:zinc ion binding
gene3699	16.9562	0.169531	0.246883	0.686686	0.49228	0.999988	KPN2242_RS18635	-	-	-	-
gene943	833.839	0.194951	0.283936	0.686603	0.492333	0.999988	KPN2242_RS04790	K10111	GO:0006810:transport;GO:0006200:obsolete ATP catabolic process	-	GO:0005524:ATP binding;GO:0016887:ATPase activity
gene4391	1306.83	0.19465	0.283527	0.68653	0.492379	0.999988	KPN2242_RS22120	K01686	-	-	-
gene3800	2.6778	0.0955897	0.13925	0.686459	0.492424	0.999988	KPN2242_RS19150	-	-	-	-
gene2686	7.39438	-0.162994	0.237595	-0.686017	0.492702	0.999988	KPN2242_RS13530	-	-	-	-
gene4468	1671.97	-0.16764	0.244596	-0.685377	0.493106	0.999988	KPN2242_RS28180	K02919	-	-	-
gene521	28816.1	0.194612	0.284084	0.685051	0.493312	0.999988	KPN2242_RS02650	K04043	-	-	-
gene1448	2221.92	0.191183	0.279323	0.684454	0.493689	0.999988	KPN2242_RS07305	-	-	-	-
gene1910	4284.25	0.183171	0.267618	0.684449	0.493692	0.999988	KPN2242_RS09625	K01008	-	-	-
gene6	2009.4	0.190051	0.277827	0.684062	0.493936	0.999988	KPN2242_RS00035	-	GO:0006355:regulation of transcription, DNA-templated	-	GO:0003677:DNA binding
gene5208	112.076	-0.191606	0.280107	-0.684047	0.493946	0.999988	KPN2242_RS26165	-	-	-	-
gene1832	2554.97	0.155857	0.22786	0.684002	0.493974	0.999988	KPN2242_RS09205	K07660	-	-	-
gene4437	470.935	-0.166924	0.244091	-0.68386	0.494064	0.999988	fis	K03557	-	-	-
gene5041	176.095	-0.190026	0.278094	-0.683316	0.494407	0.999988	KPN2242_RS25325	-	-	-	-
gene3993	263.763	0.16361	0.239529	0.683046	0.494578	0.999988	KPN2242_RS20125	K10195	-	-	-
gene669	4.98796	-0.0810738	0.118772	-0.682597	0.494861	0.999988	KPN2242_RS03410	K02458	-	-	-
gene1252	1.59045	-0.0715649	0.104858	-0.682494	0.494927	0.999988	KPN2242_RS06340	-	-	-	-
gene1132	41.9763	-0.190058	0.278596	-0.6822	0.495112	0.999988	KPN2242_RS05765	-	-	-	-
gene1970	1.7586	0.101341	0.148663	0.681683	0.495439	0.999988	KPN2242_RS09940	-	-	-	-
gene3775	853.889	0.189095	0.277631	0.681101	0.495808	0.999988	srlR	-	-	-	-
gene3420	7171.91	0.16648	0.244436	0.681079	0.495821	0.999988	KPN2242_RS17200	K00331	-	-	-
gene2648	200.812	0.190325	0.279482	0.68099	0.495878	0.999988	KPN2242_RS13340	-	-	-	-
gene5190	579.279	0.166371	0.244596	0.680187	0.496386	0.999988	KPN2242_RS26045	-	-	-	-
gene3763	182.599	-0.18536	0.272661	-0.679816	0.496621	0.999988	KPN2242_RS18965	-	-	-	-
gene4532	3678.49	-0.17686	0.260249	-0.67958	0.496771	0.999988	KPN2242_RS22800	K01735	-	-	-
gene314	2.76893	-0.10505	0.154765	-0.678771	0.497283	0.999988	KPN2242_RS27350	-	-	-	-
gene1076	2.83916	0.119632	0.176634	0.677286	0.498225	0.999988	KPN2242_RS05470	-	-	-	-
gene4684	798.596	0.163433	0.241311	0.677272	0.498233	0.999988	KPN2242_RS23560	K01246	GO:0006284:base-excision repair	-	GO:0008725:DNA-3-methyladenine glycosylase activity
gene4513	2601.54	0.176997	0.261423	0.677051	0.498373	0.999988	KPN2242_RS22705	-	-	-	-
gene2669	486.495	0.167609	0.247621	0.676876	0.498485	0.999988	KPN2242_RS13450	-	-	-	-
gene722	235.062	-0.190763	0.28183	-0.67687	0.498489	0.999988	KPN2242_RS03680	-	-	-	-
gene1843	12.1933	-0.132129	0.195414	-0.676151	0.498945	0.999988	KPN2242_RS09265	-	-	-	-
gene1369	439.907	-0.190407	0.281632	-0.676084	0.498988	0.999988	KPN2242_RS06910	-	-	-	-
gene3759	13.7986	-0.139609	0.206515	-0.676022	0.499027	0.999988	KPN2242_RS18950	K14233	-	-	-
gene2515	25.4266	0.183145	0.270951	0.675933	0.499083	0.999988	KPN2242_RS12670	-	-	-	-
gene4836	554.301	0.191816	0.283874	0.675709	0.499226	0.999988	KPN2242_RS24315	K11191	-	-	-
gene5122	1566.63	0.18901	0.27983	0.675444	0.499394	0.999988	KPN2242_RS25720	-	-	-	-
gene4723	6.85269	-0.106601	0.157972	-0.674812	0.499795	0.999988	KPN2242_RS28710	-	-	-	-
gene1603	4.79205	-0.142621	0.211411	-0.674615	0.49992	0.999988	KPN2242_RS27610	-	GO:0006355:regulation of transcription, DNA-templated	GO:0005622:intracellular	GO:0003700:DNA-binding transcription factor activity;GO:0043565:sequence-specific DNA binding
gene808	0.97392	-0.0813075	0.120557	-0.674433	0.500036	0.999988	KPN2242_RS27440	-	-	-	-
gene1366	47836.6	0.191518	0.284196	0.673896	0.500377	0.999988	KPN2242_RS06895	K00426	-	-	-
gene2422	5762.62	0.190437	0.282968	0.672998	0.500948	0.999988	KPN2242_RS12200	-	-	-	-
gene3205	590.279	0.186452	0.277213	0.672595	0.501205	0.999988	KPN2242_RS16135	K00013	-	-	-
gene1483	62.0808	-0.182153	0.270841	-0.672546	0.501236	0.999988	KPN2242_RS27575	-	-	-	-
gene4904	422.941	-0.190965	0.284197	-0.671946	0.501618	0.999988	KPN2242_RS28270	-	-	-	-
gene483	2035	0.185394	0.275909	0.671937	0.501624	0.999988	KPN2242_RS02475	K01619	-	-	-
gene598	1636.39	-0.190799	0.284038	-0.671739	0.50175	0.999988	KPN2242_RS03040	-	-	-	-
gene4902	10.7461	0.158682	0.236384	0.671289	0.502036	0.999988	KPN2242_RS28265	-	-	-	-
gene4315	1.0783	0.0839621	0.12511	0.671104	0.502154	0.999988	KPN2242_RS28695	-	-	-	-
gene4417	2094.7	-0.178063	0.265362	-0.671018	0.502209	0.999988	KPN2242_RS22250	-	-	-	-
gene293	1751.21	-0.178624	0.266326	-0.670698	0.502413	0.999988	KPN2242_RS01520	K11720	-	-	-
gene415	3219.78	0.182891	0.272758	0.670525	0.502523	0.999988	KPN2242_RS02135	-	-	-	-
gene4922	320.11	-0.164961	0.246366	-0.669579	0.503126	0.999988	KPN2242_RS24735	K02037	-	-	-
gene4213	21557.8	0.1888	0.282081	0.66931	0.503298	0.999988	KPN2242_RS21230	K12340	GO:0015031:protein transport	GO:0019867:outer membrane	GO:0005215:transporter activity
gene2407	80.7195	0.155509	0.232562	0.668677	0.503701	0.999988	KPN2242_RS12125	K02768	-	-	-
gene3076	820.967	-0.189218	0.283106	-0.668364	0.503901	0.999988	KPN2242_RS15480	K09817	-	-	-
gene2282	403.561	-0.185035	0.276902	-0.668234	0.503984	0.999988	KPN2242_RS11500	-	-	-	-
gene4797	369.031	0.164414	0.246059	0.668189	0.504013	0.999988	KPN2242_RS24110	K02048	-	-	-
gene2967	21.2363	-0.185637	0.277902	-0.667993	0.504138	0.999988	KPN2242_RS14945	-	-	-	-
gene384	450.057	-0.189473	0.283673	-0.667925	0.504181	0.999988	KPN2242_RS01985	-	-	-	-
gene4001	13859.2	0.176491	0.264249	0.667896	0.5042	0.999988	KPN2242_RS20175	K01730	-	-	-
gene7	8921.49	0.171574	0.257345	0.666708	0.504959	0.999988	KPN2242_RS00040	K00548	-	-	-
gene3460	230.225	-0.182262	0.273486	-0.66644	0.50513	0.999988	KPN2242_RS17410	-	-	-	-
gene1983	769.015	-0.181665	0.272598	-0.666422	0.505141	0.999988	KPN2242_RS10000	-	-	-	-
gene5140	3830.27	-0.168341	0.252665	-0.666264	0.505242	0.999988	KPN2242_RS25815	K03182	-	-	-
gene2970	517.813	-0.167915	0.252256	-0.665653	0.505633	0.999988	KPN2242_RS14960	K02020	-	-	-
gene5101	10.8324	-0.0954488	0.143438	-0.665435	0.505773	0.999988	KPN2242_RS25605	K14228	-	-	-
gene1035	10.9566	0.144259	0.216916	0.665046	0.506021	0.999988	KPN2242_RS05255	-	-	-	-
gene4786	393.798	-0.168426	0.253496	-0.664412	0.506427	0.999988	KPN2242_RS24055	K03060	-	-	-
gene5049	6719.33	0.188755	0.284183	0.664201	0.506561	0.999988	KPN2242_RS25355	K04761	-	-	-
gene3345	157.303	-0.188713	0.284163	-0.664103	0.506624	0.999988	KPN2242_RS16830	K13894	-	-	-
gene3547	2351.82	0.18797	0.283228	0.663671	0.506901	0.999988	KPN2242_RS17865	K00266	-	-	-
gene2295	307.536	0.187357	0.282323	0.663627	0.506929	0.999988	KPN2242_RS11565	-	-	-	-
gene1652	88.0714	0.178088	0.268429	0.663444	0.507046	0.999988	KPN2242_RS08330	K04091	-	-	-
gene3161	62.8503	-0.188409	0.28407	-0.663248	0.507172	0.999988	KPN2242_RS15905	-	-	-	-
gene5246	94.6671	-0.150849	0.227489	-0.663104	0.507264	0.999988	KPN2242_RS26315	-	-	-	-
gene4995	48.0635	0.186698	0.281604	0.662982	0.507342	0.999988	KPN2242_RS25095	-	-	-	-
gene925	82.3934	0.185503	0.280678	0.66091	0.50867	0.999988	KPN2242_RS04705	K01738	-	-	-
gene4791	1980.11	0.187312	0.28344	0.660853	0.508707	0.999988	KPN2242_RS24080	-	-	-	-
gene779	846.887	0.15136	0.229363	0.659914	0.509309	0.999988	KPN2242_RS03960	-	-	-	-
gene295	7983.7	0.157872	0.2394	0.659448	0.509608	0.999988	KPN2242_RS01530	K06606	-	-	-
gene3098	157.469	0.187125	0.284132	0.658586	0.510162	0.999988	araG	K10539	-	-	-
gene604	1744.74	-0.154472	0.234557	-0.65857	0.510172	0.999988	KPN2242_RS03070	K01000	-	-	-
gene145	67903.6	0.186055	0.282577	0.658422	0.510267	0.999988	KPN2242_RS00755	K01744	-	-	-
gene4711	1346.11	0.171459	0.260432	0.658364	0.510304	0.999988	KPN2242_RS23695	K00854	-	-	-
gene475	125.819	-0.159217	0.241887	-0.658228	0.510392	0.999988	KPN2242_RS02435	-	-	-	-
gene5061	41.1465	-0.128776	0.195737	-0.657906	0.510599	0.999988	KPN2242_RS25415	K14221	-	-	-
gene877	24.8856	0.186595	0.283657	0.65782	0.510654	0.999988	KPN2242_RS04465	-	-	-	-
gene1770	1754.27	0.186528	0.283741	0.657387	0.510932	0.999988	KPN2242_RS08885	-	-	-	-
gene2608	48.3226	-0.186494	0.284115	-0.656401	0.511566	0.999988	KPN2242_RS13145	-	-	-	-
gene236	461.76	-0.17701	0.269761	-0.656175	0.511711	0.999988	KPN2242_RS01220	-	-	-	-
gene815	6.08591	-0.141761	0.216046	-0.656158	0.511722	0.999988	KPN2242_RS04130	K02041	GO:0006200:obsolete ATP catabolic process;GO:0015716:organic phosphonate transport	GO:0005886:plasma membrane	GO:0015416:ATPase-coupled organic phosphonate transmembrane transporter activity;GO:0005524:ATP binding
gene1276	966.77	-0.185178	0.28222	-0.656151	0.511727	0.999988	KPN2242_RS06460	K12973	-	-	-
gene2624	206.986	-0.16666	0.254011	-0.656115	0.51175	0.999988	KPN2242_RS13225	-	-	-	-
gene1251	4.07483	-0.104728	0.159689	-0.655828	0.511935	0.999988	KPN2242_RS06335	K01485	-	-	-
gene4602	532.415	-0.18036	0.275197	-0.655386	0.512219	0.999988	rsmD	-	GO:0031167:rRNA methylation	-	GO:0003676:nucleic acid binding;GO:0008168:methyltransferase activity
gene1948	613.005	-0.181759	0.277586	-0.654784	0.512607	0.999988	KPN2242_RS09830	-	-	-	-
gene4132	4839.56	0.171232	0.261603	0.654548	0.512759	0.999988	KPN2242_RS20835	K01480	-	-	-
gene2253	105.344	0.157726	0.241081	0.654247	0.512953	0.999988	KPN2242_RS11355	K01816	-	-	-
gene1375	3073.87	-0.163814	0.25061	-0.653661	0.51333	0.999988	KPN2242_RS06940	-	-	-	-
gene4910	111.023	0.176341	0.269971	0.653183	0.513638	0.999988	KPN2242_RS24670	-	-	-	-
gene1872	293.57	-0.165649	0.253613	-0.653156	0.513655	0.999988	KPN2242_RS09425	-	-	-	-
gene4512	2026.56	0.185256	0.283743	0.652901	0.51382	0.999988	KPN2242_RS22700	K00855	-	-	-
gene25	73.0581	0.185513	0.284189	0.65278	0.513898	0.999988	KPN2242_RS00125	-	-	-	-
gene1172	1138.7	0.16296	0.249728	0.652551	0.514046	0.999988	KPN2242_RS05960	-	-	-	-
gene3485	1180.26	0.166915	0.255849	0.652396	0.514146	0.999988	KPN2242_RS17540	-	-	-	-
gene2754	25.3874	0.185094	0.28387	0.652039	0.514376	0.999988	KPN2242_RS13880	-	-	-	-
gene92	4.80964	-0.141544	0.217103	-0.651968	0.514422	0.999988	KPN2242_RS00470	-	-	-	-
gene4866	317.648	-0.17169	0.263609	-0.651307	0.514849	0.999988	KPN2242_RS24460	K07686	-	-	-
gene3075	1368.11	-0.184473	0.283387	-0.650957	0.515074	0.999988	KPN2242_RS15475	K09815	GO:0030001:metal ion transport;GO:0007155:cell adhesion	-	GO:0046872:metal ion binding
gene672	20.6982	-0.182158	0.279892	-0.650817	0.515164	0.999988	KPN2242_RS03425	K02455	-	-	-
gene3395	108.708	-0.175746	0.270125	-0.65061	0.515298	0.999988	KPN2242_RS17070	K12661	-	-	-
gene2283	2560.61	0.160459	0.246832	0.650076	0.515643	0.999988	KPN2242_RS11505	-	-	-	-
gene3210	762.564	0.183889	0.282878	0.650065	0.51565	0.999988	KPN2242_RS16160	K02500	-	-	-
gene4552	3143.19	0.151447	0.233253	0.649282	0.516156	0.999988	KPN2242_RS22895	-	-	-	-
gene548	2302.54	-0.177997	0.274354	-0.648788	0.516476	0.999988	KPN2242_RS02795	K01956	GO:0006526:arginine biosynthetic process;GO:0044205:'de novo' UMP biosynthetic process;GO:0006543:glutamine catabolic process;GO:0070409:carbamoyl phosphate biosynthetic process	-	GO:0004088:carbamoyl-phosphate synthase (glutamine-hydrolyzing) activity;GO:0005524:ATP binding
gene1976	2544.07	-0.175284	0.270571	-0.647831	0.517095	0.999988	KPN2242_RS09965	-	-	-	-
gene2167	159.425	-0.1836	0.283581	-0.647435	0.517351	0.999988	KPN2242_RS10915	-	-	-	-
gene1255	137.2	-0.183049	0.282845	-0.64717	0.517522	0.999988	KPN2242_RS06355	K00854	-	-	-
gene3627	480.593	-0.164303	0.253916	-0.647078	0.517581	0.999988	KPN2242_RS18255	K07711	-	-	-
gene2825	23.2345	-0.176379	0.272627	-0.646962	0.517656	0.999988	KPN2242_RS14250	-	-	-	-
gene4749	13722.6	0.183819	0.284179	0.646844	0.517733	0.999988	KPN2242_RS23870	K03274	GO:0097171:ADP-L-glycero-beta-D-manno-heptose biosynthetic process;GO:0009244:lipopolysaccharide core region biosynthetic process	-	GO:0050661:NADP binding;GO:0008712:ADP-glyceromanno-heptose 6-epimerase activity
gene1493	1211.72	0.152251	0.235441	0.646664	0.517849	0.999988	KPN2242_RS07540	-	-	-	-
gene2978	41.0656	0.148609	0.229819	0.646634	0.517869	0.999988	KPN2242_RS15000	K01998	-	-	-
gene3516	104.159	0.15133	0.234027	0.646633	0.51787	0.999988	KPN2242_RS17705	K02046	-	-	-
gene3042	105.267	-0.138503	0.214225	-0.646534	0.517934	0.999988	KPN2242_RS15315	-	-	-	-
gene1601	844.798	-0.148302	0.229383	-0.646527	0.517938	0.999988	KPN2242_RS08075	K16013	-	-	-
gene1164	50.8564	0.183664	0.284197	0.646256	0.518114	0.999988	KPN2242_RS05920	-	-	-	-
gene1027	79.1173	0.18225	0.282059	0.646141	0.518188	0.999988	KPN2242_RS05220	-	-	-	-
gene2082	14.6949	-0.155275	0.240343	-0.646058	0.518242	0.999988	KPN2242_RS10500	-	-	-	-
gene4841	46.3906	-0.183484	0.284193	-0.645631	0.518518	0.999988	KPN2242_RS24340	K10218	-	-	-
gene1247	410.271	0.18045	0.279514	0.645584	0.518549	0.999988	KPN2242_RS06315	K01093	-	-	-
gene1322	7180.45	0.180217	0.279156	0.645577	0.518553	0.999988	KPN2242_RS06685	K02564	-	-	-
gene2220	2321.17	0.18196	0.281874	0.645536	0.51858	0.999988	KPN2242_RS11180	-	-	-	-
gene1492	2551.34	0.178257	0.276153	0.645501	0.518602	0.999988	KPN2242_RS07535	K03750	-	-	-
gene1141	40.21	0.182546	0.282974	0.645096	0.518865	0.999988	KPN2242_RS05810	K09471	-	-	-
gene1441	130.99	0.138399	0.214576	0.644988	0.518935	0.999988	KPN2242_RS07270	K03637	-	-	-
gene2794	8.50075	-0.146409	0.227017	-0.644924	0.518977	0.999988	KPN2242_RS14085	-	-	-	-
gene247	619.491	0.113866	0.176709	0.644367	0.519338	0.999988	KPN2242_RS01280	-	-	-	-
gene1188	34.5032	-0.17475	0.271408	-0.643865	0.519663	0.999988	KPN2242_RS06040	K15373	-	-	-
gene1869	5.778	-0.10923	0.169664	-0.643799	0.519706	0.999988	KPN2242_RS27700	-	-	-	-
gene448	570.31	0.181377	0.281782	0.64368	0.519783	0.999988	KPN2242_RS02295	K19507	GO:0009401:phosphoenolpyruvate-dependent sugar phosphotransferase system	GO:0005737:cytoplasm	GO:0008982:protein-N(PI)-phosphohistidine-sugar phosphotransferase activity
gene3883	14605.5	0.180173	0.279953	0.643584	0.519845	0.999988	KPN2242_RS19565	K06966	-	-	-
gene5402	20.4957	0.147057	0.228586	0.643336	0.520006	0.999988	KPN2242_RS27015	-	-	-	-
gene4523	1273.69	0.18158	0.282258	0.643312	0.520021	0.999988	KPN2242_RS22750	K01485	-	-	GO:0016810:hydrolase activity, acting on carbon-nitrogen (but not peptide) bonds
gene1903	669.008	0.18123	0.281868	0.642963	0.520248	0.999988	KPN2242_RS09590	K01183	GO:0005975:carbohydrate metabolic process;GO:0006032:chitin catabolic process	-	GO:0004568:chitinase activity
gene2629	2759.4	0.15231	0.23698	0.642714	0.52041	0.999988	KPN2242_RS13250	K01488	-	-	-
gene2449	137.57	0.173296	0.269751	0.64243	0.520594	0.999988	KPN2242_RS12345	-	-	-	-
gene1221	1.56465	-0.101003	0.157344	-0.641923	0.520923	0.999988	KPN2242_RS27515	K19611	-	-	-
gene1135	39.7168	-0.173089	0.269884	-0.641347	0.521298	0.999988	KPN2242_RS05780	-	-	-	-
gene1853	158.012	0.155812	0.24296	0.64131	0.521321	0.999988	KPN2242_RS09315	-	-	-	-
gene1298	137.999	0.178555	0.27875	0.640556	0.521811	0.999988	KPN2242_RS06565	-	-	-	-
gene2639	93.9537	-0.16755	0.261593	-0.640499	0.521849	0.999988	KPN2242_RS13295	-	GO:0022900:electron transport chain;GO:0006810:transport	GO:0016021:integral component of membrane;GO:0005886:plasma membrane	GO:0009055:electron transfer activity;GO:0010181:FMN binding
gene2790	25.5654	-0.14801	0.231251	-0.64004	0.522146	0.999988	KPN2242_RS14065	K15553	-	-	-
gene4739	2847.99	0.173362	0.270985	0.639745	0.522339	0.999988	KPN2242_RS23820	K00057	-	-	-
gene5230	2870.77	-0.168824	0.263959	-0.639583	0.522444	0.999988	KPN2242_RS26250	-	-	-	-
gene858	1431.79	-0.178912	0.279839	-0.63934	0.522602	0.999988	KPN2242_RS04360	-	GO:0015803:branched-chain amino acid transport	GO:0016021:integral component of membrane	GO:0015658:branched-chain amino acid transmembrane transporter activity
gene1037	20.9055	-0.126392	0.19779	-0.639022	0.522809	0.999988	KPN2242_RS05265	-	-	-	-
gene2801	11.7221	0.145705	0.228058	0.638896	0.522891	0.999988	KPN2242_RS14120	K05714	-	-	-
gene1273	1736.17	0.178826	0.28003	0.638593	0.523088	0.999988	KPN2242_RS06445	-	GO:0016310:phosphorylation;GO:0032784:regulation of DNA-templated transcription, elongation	-	GO:0003677:DNA binding;GO:0016301:kinase activity
gene4135	284.737	-0.177915	0.278898	-0.637922	0.523524	0.999988	KPN2242_RS28100	-	-	-	-
gene3931	1034.17	0.156053	0.244711	0.637703	0.523667	0.999988	cbiD	K02188	-	-	-
gene4191	13.6587	-0.146098	0.229154	-0.637552	0.523765	0.999988	KPN2242_RS21120	-	-	-	-
gene4646	253.531	-0.180974	0.284053	-0.637114	0.52405	0.999988	KPN2242_RS23370	-	-	-	-
gene3788	51.9662	0.169099	0.26565	0.636547	0.52442	0.999988	KPN2242_RS19095	-	-	-	-
gene3120	3109.46	0.15197	0.238881	0.636173	0.524664	0.999988	KPN2242_RS15695	K07782	-	-	-
gene4999	5780.26	0.143286	0.2253	0.635978	0.524791	0.999988	KPN2242_RS25115	K07407	-	-	-
gene3251	4.76068	-0.143951	0.226481	-0.635595	0.52504	0.999988	KPN2242_RS16370	-	-	-	-
gene309	1.88807	0.0664621	0.104581	0.63551	0.525096	0.999988	KPN2242_RS01595	K05815	-	-	-
gene1655	1355.79	-0.145357	0.228855	-0.635147	0.525333	0.999988	KPN2242_RS08345	K00254	-	-	-
gene2240	3582.39	0.179747	0.28302	0.635103	0.525361	0.999988	KPN2242_RS11280	-	-	-	-
gene4530	641.342	-0.178441	0.281057	-0.634894	0.525498	0.999988	KPN2242_RS22790	K06223	-	-	-
gene1659	1625.36	-0.17947	0.282701	-0.63484	0.525533	0.999988	KPN2242_RS08365	-	-	-	-
gene8	2740.18	0.167865	0.264761	0.634025	0.526065	0.999988	KPN2242_RS00045	-	-	-	-
gene3372	5680.48	0.159196	0.251313	0.633457	0.526435	0.999988	KPN2242_RS16965	K07687	-	-	-
gene4859	220.326	-0.179467	0.283527	-0.632981	0.526746	0.999988	nepI	-	-	-	-
gene1170	2271.09	0.107849	0.170464	0.63268	0.526942	0.999988	KPN2242_RS05950	-	-	-	-
gene3832	169.346	0.175597	0.277697	0.632335	0.527168	0.999988	KPN2242_RS19300	-	-	-	-
gene2559	676.795	0.178336	0.282077	0.632225	0.52724	0.999988	KPN2242_RS12895	-	GO:0055114:oxidation-reduction process	-	GO:0010181:FMN binding;GO:0042602:riboflavin reductase (NADPH) activity
gene2991	10.3634	-0.136336	0.215855	-0.631609	0.527642	0.999988	KPN2242_RS15070	-	-	-	-
gene995	935.471	-0.148504	0.235137	-0.631565	0.527671	0.999988	KPN2242_RS05070	K01589	-	-	-
gene3576	230.125	0.178828	0.283548	0.63068	0.52825	0.999988	KPN2242_RS18005	-	-	-	-
gene911	888.68	-0.148534	0.23552	-0.630662	0.528261	0.999988	KPN2242_RS04635	K08218	-	-	-
gene3768	19.4211	-0.153758	0.243922	-0.630354	0.528463	0.999988	KPN2242_RS18990	-	GO:0006200:obsolete ATP catabolic process	-	GO:0005524:ATP binding;GO:0016887:ATPase activity
gene1491	879.881	0.166737	0.264533	0.630305	0.528495	0.999988	KPN2242_RS07530	K11996	-	-	-
gene2963	16.1922	-0.159628	0.253299	-0.630194	0.528568	0.999988	KPN2242_RS14925	K11893	-	-	-
gene611	3674.43	-0.165171	0.262325	-0.629642	0.528929	0.999988	KPN2242_RS03105	K03590	-	-	-
gene3141	95.914	-0.173862	0.276156	-0.629579	0.52897	0.999988	KPN2242_RS15800	-	-	-	-
gene5047	2234.31	0.172972	0.274947	0.629111	0.529276	0.999988	KPN2242_RS25350	K01755	GO:0042450:arginine biosynthetic process via ornithine	GO:0005737:cytoplasm	GO:0004056:argininosuccinate lyase activity
gene2928	1008.68	0.175446	0.278913	0.629037	0.529325	0.999988	KPN2242_RS14755	-	-	-	-
gene5096	248.932	-0.177174	0.281998	-0.628281	0.52982	0.999988	KPN2242_RS25580	-	-	-	-
gene3349	440.524	-0.177263	0.282191	-0.628167	0.529894	0.999988	KPN2242_RS16850	-	-	-	-
gene1323	2.81531	-0.0718246	0.11435	-0.628112	0.529931	0.999988	KPN2242_RS27530	-	-	-	-
gene2823	546.552	0.170051	0.270818	0.627915	0.530059	0.999988	KPN2242_RS14235	-	-	-	-
gene694	2223.41	0.178358	0.284179	0.627626	0.530249	0.999988	KPN2242_RS03545	-	-	-	-
gene2848	1070.94	-0.173789	0.27701	-0.627374	0.530414	0.999988	KPN2242_RS14365	K01626	-	-	-
gene588	771.755	0.178041	0.284079	0.62673	0.530836	0.999988	KPN2242_RS03000	K01703	-	-	-
gene174	1300.11	-0.173041	0.276206	-0.626493	0.530992	0.999988	KPN2242_RS00905	-	-	-	-
gene29	107.557	-0.17377	0.27741	-0.626403	0.531051	0.999988	KPN2242_RS00145	-	-	-	-
gene1595	3591.91	0.147311	0.235537	0.625426	0.531691	0.999988	KPN2242_RS08045	-	-	-	-
gene1211	589.363	0.171953	0.275426	0.624316	0.53242	0.999988	KPN2242_RS06145	K17204	GO:0006200:obsolete ATP catabolic process	-	GO:0005524:ATP binding;GO:0016887:ATPase activity
gene5242	278.37	-0.176339	0.282454	-0.624312	0.532422	0.999988	KPN2242_RS28765	-	-	-	-
gene3856	41.3817	-0.176901	0.283824	-0.623276	0.533103	0.999988	KPN2242_RS19420	-	-	-	-
gene1898	6106.92	0.16234	0.26056	0.623043	0.533257	0.999988	KPN2242_RS09565	K01792	-	-	-
gene524	636.731	0.16564	0.265889	0.622967	0.533306	0.999988	KPN2242_RS02665	-	GO:0006355:regulation of transcription, DNA-templated	-	GO:0003700:DNA-binding transcription factor activity;GO:0003677:DNA binding
gene2316	598.006	0.176954	0.284198	0.622642	0.53352	0.999988	KPN2242_RS11670	K00459	GO:0055114:oxidation-reduction process	-	GO:0018580:nitronate monooxygenase activity;GO:0016702:oxidoreductase activity, acting on single donors with incorporation of molecular oxygen, incorporation of two atoms of oxygen
gene4712	1381.21	0.17484	0.280852	0.622536	0.533589	0.999988	KPN2242_RS23700	K01805	-	-	-
gene3304	384.951	0.162836	0.261587	0.622494	0.533617	0.999988	KPN2242_RS16645	K02755	-	-	-
gene3068	8620.52	0.173732	0.279181	0.622291	0.533751	0.999988	KPN2242_RS15445	K00036	-	-	-
gene738	314.52	0.156166	0.251223	0.621623	0.53419	0.999988	KPN2242_RS03760	-	-	-	-
gene1660	485.226	-0.162792	0.261971	-0.621412	0.534328	0.999988	KPN2242_RS08370	-	-	-	-
gene3709	31.9785	-0.161118	0.259279	-0.621409	0.534331	0.999988	KPN2242_RS18685	-	-	-	-
gene1744	1.61361	-0.0827894	0.1333	-0.621075	0.53455	0.999988	KPN2242_RS08765	K14233	-	-	-
gene5149	187.869	-0.17627	0.284182	-0.620273	0.535078	0.999988	KPN2242_RS28740	K00230	-	-	-
gene2518	7.24803	-0.137837	0.222297	-0.620059	0.535219	0.999988	KPN2242_RS12690	-	-	-	-
gene628	174.904	0.157375	0.253939	0.619737	0.535431	0.999988	KPN2242_RS03195	-	-	-	-
gene269	43386.5	0.114977	0.185546	0.619665	0.535478	0.999988	KPN2242_RS01410	K01226	-	-	-
gene2085	4.89992	0.127374	0.205608	0.619498	0.535589	0.999988	KPN2242_RS27740	-	-	-	-
gene5020	31974	0.144758	0.234017	0.618578	0.536194	0.999988	KPN2242_RS25215	K00850	-	-	-
gene681	1909.7	-0.163115	0.263811	-0.618304	0.536375	0.999988	KPN2242_RS03480	-	-	-	-
gene2560	300.408	0.161491	0.261315	0.617993	0.53658	0.999988	KPN2242_RS12900	K01821	-	-	-
gene2291	126.372	0.152842	0.247576	0.617353	0.537002	0.999988	KPN2242_RS11545	K00097	-	-	-
gene3789	39.2264	0.144896	0.234785	0.617143	0.537141	0.999988	KPN2242_RS19100	-	-	-	-
gene3529	262.163	0.172349	0.279331	0.617006	0.537231	0.999988	KPN2242_RS17775	K03735	-	-	-
gene3167	2.99826	0.0981	0.159081	0.616665	0.537456	0.999988	KPN2242_RS15940	K13632	-	-	-
gene4198	2339.65	-0.175008	0.283841	-0.616572	0.537517	0.999988	KPN2242_RS21155	-	-	-	-
gene966	375.7	-0.175062	0.283998	-0.616422	0.537616	0.999988	KPN2242_RS04915	K04067	-	-	-
gene2799	24.8878	0.153949	0.2498	0.616289	0.537704	0.999988	KPN2242_RS14110	K04073	-	-	-
gene3519	10364.3	0.174971	0.28402	0.616051	0.537861	0.999988	KPN2242_RS17725	-	-	-	-
gene467	350.577	0.175025	0.284186	0.61588	0.537974	0.999988	KPN2242_RS02390	-	-	-	-
gene4806	574.382	0.174724	0.283811	0.615634	0.538136	0.999988	KPN2242_RS24160	-	-	-	-
gene80	1397.01	0.174174	0.283378	0.614634	0.538796	0.999988	KPN2242_RS00405	-	-	-	-
gene5081	3.41755	-0.0875198	0.14241	-0.614562	0.538844	0.999988	KPN2242_RS28320	K01524	-	-	-
gene2936	496.335	-0.174643	0.284176	-0.614562	0.538844	0.999988	KPN2242_RS14795	-	-	-	-
gene1848	309.917	-0.174141	0.283378	-0.614516	0.538875	0.999988	KPN2242_RS09285	-	-	-	-
gene4613	23.8341	-0.163737	0.266624	-0.614113	0.53914	0.999988	KPN2242_RS23205	K12962	-	-	-
gene489	22.0327	-0.173182	0.282107	-0.613889	0.539289	0.999988	KPN2242_RS27380	K01079	-	-	-
gene1309	1896.59	0.153979	0.250889	0.613733	0.539392	0.999988	ubiF	K03184	-	-	-
gene3859	169.801	0.144357	0.235261	0.613605	0.539477	0.999988	KPN2242_RS19435	K00957	-	-	-
gene621	5.77224	-0.145783	0.237683	-0.613351	0.539644	0.999988	KPN2242_RS03160	-	-	-	-
gene4244	3.22184	-0.113087	0.184404	-0.613258	0.539706	0.999988	KPN2242_RS21390	K14230	-	-	-
gene2180	1174.84	0.169414	0.276582	0.612529	0.540188	0.999988	KPN2242_RS10985	-	-	-	-
gene248	1959.56	0.173668	0.283643	0.612276	0.540355	0.999988	KPN2242_RS01290	-	-	-	-
gene3928	1565.06	0.167295	0.273235	0.612274	0.540356	0.999988	KPN2242_RS19795	K05936	-	-	-
gene4430	1718.7	-0.15991	0.261259	-0.612077	0.540487	0.999988	KPN2242_RS22305	K02160	-	-	-
gene2946	467.297	-0.15429	0.252282	-0.611577	0.540818	0.999988	KPN2242_RS14840	-	-	-	-
gene3359	1962.16	-0.173631	0.283952	-0.611482	0.54088	0.999988	KPN2242_RS16900	-	-	-	-
gene3502	2712.35	0.166465	0.272475	0.610934	0.541243	0.999988	ligA	K01972	-	-	-
gene1327	536.207	-0.170899	0.279785	-0.610821	0.541318	0.999988	chiP	-	GO:0006810:transport	GO:0016021:integral component of membrane	GO:0015288:porin activity
gene1237	790.187	-0.153649	0.25157	-0.61076	0.541359	0.999988	KPN2242_RS06265	-	-	-	-
gene442	856.301	0.169096	0.277312	0.609768	0.542015	0.999988	KPN2242_RS02265	-	-	-	-
gene3434	692.486	0.154949	0.254171	0.609623	0.542111	0.999988	KPN2242_RS17270	K00799	-	-	-
gene5106	5461.45	0.146298	0.240481	0.608357	0.542951	0.999988	KPN2242_RS25635	K01749	-	-	-
gene1827	194.537	-0.157971	0.259826	-0.607986	0.543197	0.999988	KPN2242_RS09180	K11071	-	-	-
gene3254	354.152	-0.170079	0.279769	-0.607925	0.543237	0.999988	KPN2242_RS16385	K07788	-	-	-
gene3833	3.13679	0.089453	0.147278	0.607376	0.543601	0.999988	KPN2242_RS19305	-	-	-	-
gene5229	166.246	-0.140176	0.230789	-0.607374	0.543603	0.999988	KPN2242_RS28375	-	-	-	-
gene3732	729.151	-0.172303	0.283697	-0.607348	0.54362	0.999988	KPN2242_RS18800	-	-	-	-
gene3429	858.011	-0.170247	0.280374	-0.607212	0.54371	0.999988	KPN2242_RS17245	-	-	-	-
gene1901	491.43	-0.164791	0.271409	-0.607169	0.543739	0.999988	KPN2242_RS09580	-	-	-	-
gene507	39.9034	-0.111316	0.18336	-0.607092	0.54379	0.999988	KPN2242_RS27395	-	-	-	-
gene5069	4384.69	0.164034	0.270247	0.606979	0.543865	0.999988	KPN2242_RS25455	K00826	-	-	-
gene4900	2444.9	-0.163167	0.268866	-0.606871	0.543936	0.999988	KPN2242_RS24625	K02338	-	-	-
gene2638	327.856	-0.168484	0.2777	-0.606711	0.544043	0.999988	KPN2242_RS13290	-	-	-	-
gene426	517.892	0.128638	0.21208	0.606553	0.544148	0.999988	KPN2242_RS02190	K00151	-	-	-
gene4832	33.9039	-0.158909	0.262066	-0.606371	0.544268	0.999988	KPN2242_RS24295	K18138	-	-	-
gene4418	3638.9	0.171792	0.283697	0.605549	0.544814	0.999988	KPN2242_RS22255	-	-	-	-
gene3238	722.597	-0.152003	0.251022	-0.605537	0.544822	0.999988	KPN2242_RS27975	-	GO:0035335:peptidyl-tyrosine dephosphorylation	-	GO:0004725:protein tyrosine phosphatase activity
gene79	2622.93	0.171824	0.283756	0.605536	0.544823	0.999988	KPN2242_RS00400	-	-	-	-
gene961	7185.51	0.170545	0.281849	0.605091	0.545118	0.999988	KPN2242_RS04890	K03585	-	-	-
gene737	2.36084	0.0919898	0.152044	0.605022	0.545164	0.999988	KPN2242_RS03755	K14221	-	-	-
gene286	1783.98	0.144321	0.238568	0.604946	0.545215	0.999988	KPN2242_RS01490	-	-	-	-
gene3149	1922.83	0.162467	0.26879	0.604439	0.545552	0.999988	KPN2242_RS15840	K19745	-	-	-
gene2582	191.147	0.169637	0.280799	0.604123	0.545762	0.999988	KPN2242_RS13010	K03823	-	-	GO:0008080:N-acetyltransferase activity
gene4563	1151.13	-0.151289	0.250532	-0.603872	0.545929	0.999988	KPN2242_RS22945	-	-	-	-
gene1154	0.665493	-0.0393254	0.065137	-0.603733	0.546021	0.999988	KPN2242_RS27495	-	-	-	-
gene2507	0.665493	-0.0393254	0.065137	-0.603733	0.546021	0.999988	KPN2242_RS12635	-	-	-	-
gene2748	0.665493	-0.0393254	0.065137	-0.603733	0.546021	0.999988	KPN2242_RS13850	-	-	-	-
gene3497	0.665493	-0.0393254	0.065137	-0.603733	0.546021	0.999988	KPN2242_RS17600	K14237	-	-	-
gene3796	0.665493	-0.0393254	0.065137	-0.603733	0.546021	0.999988	KPN2242_RS28040	-	-	-	GO:0003824:catalytic activity
gene4341	0.665493	-0.0393254	0.065137	-0.603733	0.546021	0.999988	KPN2242_RS21875	K00962	-	-	-
gene5371	0.665493	-0.0393254	0.065137	-0.603733	0.546021	0.999988	KPN2242_RS26900	-	-	-	-
gene5399	0.665493	-0.0393254	0.065137	-0.603733	0.546021	0.999988	KPN2242_RS27000	-	-	-	-
gene4827	34.9818	-0.163406	0.270729	-0.603577	0.546125	0.999988	KPN2242_RS28720	-	-	-	-
gene859	706.458	-0.166389	0.275767	-0.603368	0.546264	0.999988	KPN2242_RS04365	-	-	-	-
gene3041	62.5905	-0.120329	0.19943	-0.603364	0.546266	0.999988	KPN2242_RS27945	-	-	-	-
gene4505	45.3657	-0.14525	0.240803	-0.603189	0.546383	0.999988	KPN2242_RS22665	-	-	-	-
gene470	46.7972	-0.141518	0.234858	-0.602569	0.546795	0.999988	KPN2242_RS02410	K14228	-	-	-
gene632	33126	0.170902	0.283647	0.602516	0.546831	0.999988	aceF	K00627	-	-	-
gene3146	3.04722	0.104277	0.1733	0.60171	0.547367	0.999988	KPN2242_RS15825	K14220	-	-	-
gene1038	0.662516	-0.0390216	0.0648735	-0.601503	0.547505	0.999988	KPN2242_RS27470	-	-	-	-
gene2751	0.662516	-0.0390216	0.0648735	-0.601503	0.547505	0.999988	KPN2242_RS13865	-	-	-	-
gene2964	0.662516	-0.0390216	0.0648735	-0.601503	0.547505	0.999988	KPN2242_RS27910	-	-	-	-
gene3966	0.662516	-0.0390216	0.0648735	-0.601503	0.547505	0.999988	KPN2242_RS19985	-	-	-	-
gene3260	1267.21	0.15003	0.249749	0.600723	0.548025	0.999988	KPN2242_RS16415	-	GO:0046834:lipid phosphorylation;GO:0007205:protein kinase C-activating G protein-coupled receptor signaling pathway;GO:0008654:phospholipid biosynthetic process	GO:0005737:cytoplasm	GO:0004143:diacylglycerol kinase activity;GO:0001727:lipid kinase activity;GO:0046872:metal ion binding;GO:0005524:ATP binding
gene3157	74.2009	-0.165927	0.276355	-0.600412	0.548232	0.999988	KPN2242_RS15885	-	-	-	-
gene2382	373.476	0.157503	0.262507	0.599994	0.54851	0.999988	KPN2242_RS12000	K08476	-	-	-
gene4966	3.38701	0.114656	0.191111	0.599946	0.548542	0.999988	KPN2242_RS28290	K02495	-	-	-
gene1002	71.4314	-0.104311	0.173955	-0.599646	0.548743	0.999988	KPN2242_RS05100	-	-	-	-
gene5002	153.949	0.156557	0.261174	0.599434	0.548884	0.999988	KPN2242_RS25130	K00001	-	-	-
gene3278	156.334	-0.158382	0.264219	-0.599433	0.548884	0.999988	KPN2242_RS16505	K00878	-	-	-
gene4824	496.227	0.168804	0.281752	0.599124	0.54909	0.999988	KPN2242_RS24250	-	-	-	-
gene587	416.433	0.156061	0.260496	0.599091	0.549112	0.999988	KPN2242_RS02995	K01704	-	-	-
gene112	2.15835	-0.0999424	0.166834	-0.599052	0.549138	0.999988	KPN2242_RS00580	K06165	-	-	-
gene2890	228.201	-0.169675	0.283485	-0.598531	0.549485	0.999988	KPN2242_RS14565	-	GO:0055085:transmembrane transport;GO:0006813:potassium ion transport	GO:0008076:voltage-gated potassium channel complex	GO:0005249:voltage-gated potassium channel activity
gene2543	4.96039	0.118189	0.19748	0.598485	0.549516	0.999988	KPN2242_RS12815	K05549	-	-	-
gene5079	121.369	0.169986	0.284159	0.598207	0.549702	0.999988	KPN2242_RS25505	-	-	-	-
gene2756	225.999	-0.158293	0.264678	-0.598057	0.549802	0.999988	KPN2242_RS13890	-	-	-	-
gene1640	12476.8	0.169653	0.283795	0.597802	0.549972	0.999988	KPN2242_RS08265	K00813	-	-	-
gene5129	1695.03	0.161012	0.269609	0.597203	0.550372	0.999988	KPN2242_RS25755	K01061	-	-	-
gene4915	633.739	0.155824	0.261014	0.596996	0.55051	0.999988	KPN2242_RS24695	-	-	-	-
gene2839	18.3615	-0.134513	0.225365	-0.596869	0.550595	0.999988	KPN2242_RS14320	-	-	-	-
gene2278	19.8799	-0.129288	0.216893	-0.59609	0.551115	0.999988	KPN2242_RS11475	-	-	-	-
gene3539	75.2252	0.168535	0.283016	0.595495	0.551513	0.999988	KPN2242_RS17825	-	-	-	-
gene1599	253.234	-0.16782	0.282152	-0.594787	0.551986	0.999988	KPN2242_RS08065	-	-	-	-
gene3416	33635.1	0.168018	0.282613	0.594517	0.552167	0.999988	KPN2242_RS17180	K00336	-	-	-
gene4047	9.79287	-0.132046	0.22215	-0.594399	0.552245	0.999988	KPN2242_RS20400	-	-	-	-
gene2934	1489.35	-0.165028	0.277714	-0.594239	0.552352	0.999988	KPN2242_RS14785	-	-	-	-
gene2636	123.345	-0.15174	0.255376	-0.594183	0.55239	0.999988	KPN2242_RS13280	-	-	-	-
gene2124	1554.58	0.161328	0.271571	0.594053	0.552476	0.999988	KPN2242_RS10690	-	-	-	-
gene2724	199.026	0.156277	0.263402	0.593301	0.55298	0.999988	KPN2242_RS13730	-	-	-	-
gene3555	1260.02	0.156336	0.263529	0.593241	0.55302	0.999988	KPN2242_RS17900	-	-	-	-
gene3328	371.515	0.162649	0.274206	0.593164	0.553071	0.999988	KPN2242_RS16750	-	-	-	-
gene1462	436.224	-0.167754	0.282846	-0.593091	0.55312	0.999988	KPN2242_RS07380	-	-	-	-
gene1205	841.928	0.142277	0.240024	0.592762	0.55334	0.999988	KPN2242_RS06115	-	-	-	-
gene3217	604.23	-0.157011	0.265031	-0.592426	0.553565	0.999988	KPN2242_RS16195	-	-	-	-
gene3644	2716.74	-0.166659	0.281329	-0.592401	0.553582	0.999988	KPN2242_RS18350	-	GO:0006352:DNA-templated transcription, initiation;GO:0006355:regulation of transcription, DNA-templated	-	GO:0003899:DNA-directed 5'-3' RNA polymerase activity;GO:0003700:DNA-binding transcription factor activity;GO:0003677:DNA binding;GO:0016987:sigma factor activity
gene1346	1424.66	0.162583	0.274526	0.592232	0.553695	0.999988	KPN2242_RS06795	-	-	-	-
gene1729	215.338	-0.167993	0.283748	-0.592049	0.553818	0.999988	KPN2242_RS08705	-	-	-	-
gene4236	211.25	0.159726	0.269921	0.591749	0.554019	0.999988	KPN2242_RS21355	-	-	-	-
gene580	512.642	-0.16257	0.274737	-0.591729	0.554032	0.999988	KPN2242_RS02960	-	-	-	-
gene4819	395.2	0.15813	0.267284	0.591619	0.554105	0.999988	KPN2242_RS24225	K02073	-	-	-
gene1591	3073.23	0.1494	0.252834	0.590901	0.554587	0.999988	KPN2242_RS08030	-	-	-	-
gene2148	47.0892	0.165195	0.279652	0.590718	0.55471	0.999988	KPN2242_RS10820	-	-	-	-
gene2531	10.1128	-0.144119	0.244017	-0.590609	0.554783	0.999988	KPN2242_RS12760	-	-	-	GO:0016702:oxidoreductase activity, acting on single donors with incorporation of molecular oxygen, incorporation of two atoms of oxygen
gene3707	16.8267	-0.153817	0.260569	-0.590313	0.554981	0.999988	KPN2242_RS18675	-	-	-	-
gene2306	6.41108	0.123423	0.209107	0.59024	0.55503	0.999988	KPN2242_RS11625	K11903	-	-	-
gene2730	69.0844	-0.141833	0.240819	-0.588963	0.555886	0.999988	KPN2242_RS13765	-	-	-	-
gene3152	75.1281	-0.158117	0.26866	-0.588539	0.556171	0.999988	KPN2242_RS15855	K19238	-	-	-
gene4506	499.509	-0.160398	0.272641	-0.58831	0.556324	0.999988	KPN2242_RS22670	-	-	-	-
gene784	113.537	0.161729	0.274992	0.588123	0.55645	0.999988	KPN2242_RS03985	K00162	GO:0008152:metabolic process	-	GO:0003824:catalytic activity
gene1693	31.5631	-0.167098	0.284123	-0.588118	0.556453	0.999988	KPN2242_RS28625	-	-	-	-
gene48	2307.15	0.16708	0.284103	0.588098	0.556466	0.999988	KPN2242_RS00245	-	-	-	-
gene2154	569.855	0.156293	0.265924	0.587735	0.55671	0.999988	KPN2242_RS10850	K14155	-	-	-
gene5372	5.80205	0.131728	0.224199	0.587548	0.556836	0.999988	KPN2242_RS26905	-	-	-	-
gene2840	333.158	-0.147646	0.251328	-0.587465	0.556891	0.999988	KPN2242_RS14325	-	-	-	-
gene277	0.443662	-0.0371215	0.0632048	-0.587321	0.556988	0.999988	KPN2242_RS27330	-	-	-	-
gene436	0.443662	-0.0371215	0.0632048	-0.587321	0.556988	0.999988	KPN2242_RS02235	-	-	-	-
gene1008	0.443662	-0.0371215	0.0632048	-0.587321	0.556988	0.999988	KPN2242_RS05120	-	-	-	-
gene1011	0.443662	-0.0371215	0.0632048	-0.587321	0.556988	0.999988	KPN2242_RS05135	-	-	-	-
gene1431	0.443662	-0.0371215	0.0632048	-0.587321	0.556988	0.999988	KPN2242_RS07230	-	-	-	-
gene1612	0.443662	-0.0371215	0.0632048	-0.587321	0.556988	0.999988	KPN2242_RS08130	-	-	-	-
gene2413	0.443662	-0.0371215	0.0632048	-0.587321	0.556988	0.999988	KPN2242_RS12155	-	-	-	-
gene5180	0.443662	-0.0371215	0.0632048	-0.587321	0.556988	0.999988	KPN2242_RS25995	K03154	-	-	-
gene1837	2771.21	-0.164775	0.280594	-0.587236	0.557045	0.999988	KPN2242_RS09230	K00566	-	-	-
gene963	1408.38	-0.166444	0.283546	-0.587008	0.557198	0.999988	KPN2242_RS04900	-	-	-	-
gene2806	118.652	-0.161587	0.275335	-0.586876	0.557287	0.999988	KPN2242_RS14145	K02015	-	-	-
gene3592	2552.26	-0.152452	0.259781	-0.586848	0.557306	0.999988	KPN2242_RS18085	-	-	-	-
gene3017	865.932	-0.166725	0.284134	-0.586782	0.55735	0.999988	KPN2242_RS15200	K01897	-	-	-
gene4849	1.19277	-0.0562599	0.0960294	-0.585861	0.557969	0.999988	KPN2242_RS24380	K02759	-	-	-
gene4986	431.848	0.152407	0.260158	0.585824	0.557994	0.999988	KPN2242_RS25050	-	-	-	-
gene4221	3991.87	0.143219	0.244609	0.585501	0.558211	0.999988	KPN2242_RS21275	K03272	-	-	-
gene793	54.5507	-0.165054	0.281967	-0.585368	0.5583	0.999988	KPN2242_RS04030	-	-	-	-
gene3495	5.18417	-0.0912177	0.155877	-0.58519	0.55842	0.999988	KPN2242_RS17590	K14237	-	-	-
gene3405	3513.73	0.160482	0.274266	0.585135	0.558457	0.999988	KPN2242_RS17125	K02551	GO:0009234:menaquinone biosynthetic process	-	GO:0030145:manganese ion binding;GO:0070204:2-succinyl-5-enolpyruvyl-6-hydroxy-3-cyclohexene-1-carboxylic-acid synthase activity;GO:0030976:thiamine pyrophosphate binding;GO:0000287:magnesium ion binding
gene371	0.597	0.0378542	0.0647247	0.58485	0.558649	0.999988	KPN2242_RS01920	K07810	-	-	-
gene1031	0.597	0.0378542	0.0647247	0.58485	0.558649	0.999988	KPN2242_RS27465	-	-	-	-
gene2714	0.597	0.0378542	0.0647247	0.58485	0.558649	0.999988	KPN2242_RS13680	-	-	-	-
gene5362	0.597	0.0378542	0.0647247	0.58485	0.558649	0.999988	KPN2242_RS28800	-	-	-	-
gene4553	94.7327	-0.148954	0.254801	-0.584587	0.558825	0.999988	KPN2242_RS22900	-	-	-	GO:0051536:iron-sulfur cluster binding;GO:0005506:iron ion binding
gene1120	174.531	-0.149761	0.256432	-0.584017	0.559209	0.999988	KPN2242_RS05700	K02016	-	-	-
gene1503	5912.16	0.164239	0.281464	0.583518	0.559545	0.999988	KPN2242_RS07595	K07258	GO:0006508:proteolysis	-	GO:0009002:serine-type D-Ala-D-Ala carboxypeptidase activity
gene1930	178.528	-0.152853	0.262013	-0.583379	0.559638	0.999988	KPN2242_RS09735	-	-	-	-
gene4453	430.123	-0.165057	0.283102	-0.583029	0.559874	0.999988	KPN2242_RS22415	-	-	-	-
gene119	802.428	0.153978	0.264244	0.582714	0.560086	0.999988	KPN2242_RS00610	-	-	-	-
gene2672	1475.14	0.165388	0.284	0.582351	0.56033	0.999988	KPN2242_RS13465	K00793	-	-	-
gene2665	218.923	-0.153668	0.263907	-0.58228	0.560378	0.999988	KPN2242_RS13425	-	GO:0006355:regulation of transcription, DNA-templated	GO:0005622:intracellular	GO:0003700:DNA-binding transcription factor activity;GO:0043565:sequence-specific DNA binding
gene903	20.9362	0.138561	0.238044	0.582082	0.560511	0.999988	KPN2242_RS04595	K00014	GO:0055114:oxidation-reduction process	-	GO:0004764:shikimate 3-dehydrogenase (NADP+) activity;GO:0000166:nucleotide binding
gene3687	166.861	-0.154917	0.266271	-0.581801	0.560701	0.999988	KPN2242_RS18575	-	-	-	-
gene1838	330.815	0.149414	0.257164	0.581007	0.561236	0.999988	KPN2242_RS09235	-	-	-	-
gene882	1409.82	0.159288	0.274293	0.580723	0.561427	0.999988	KPN2242_RS04490	K11752	-	-	-
gene232	1787.45	-0.151358	0.260724	-0.58053	0.561557	0.999988	KPN2242_RS01200	-	-	-	-
gene1964	3676.51	0.163981	0.282627	0.580203	0.561778	0.999988	KPN2242_RS09910	-	-	-	-
gene5042	18703.2	0.161973	0.279235	0.58006	0.561874	0.999988	KPN2242_RS25330	K01595	GO:0006107:oxaloacetate metabolic process;GO:0006099:tricarboxylic acid cycle;GO:0015977:carbon fixation	-	GO:0008964:phosphoenolpyruvate carboxylase activity;GO:0000287:magnesium ion binding
gene685	5612.21	0.146377	0.252457	0.579809	0.562043	0.999988	KPN2242_RS03500	K01845	-	-	-
gene4206	228.966	-0.154127	0.265888	-0.579667	0.562139	0.999988	KPN2242_RS21195	-	-	-	-
gene857	549.375	-0.164537	0.284167	-0.579016	0.562578	0.999988	phoR	K07636	-	-	-
gene4492	3012.08	0.163122	0.282006	0.578435	0.562971	0.999988	KPN2242_RS22600	K03594	-	-	-
gene4743	21911.2	0.107113	0.185257	0.578184	0.56314	0.999988	KPN2242_RS23840	K15633	-	-	-
gene2954	23.7564	-0.159025	0.27529	-0.577665	0.56349	0.999988	KPN2242_RS14880	-	-	-	-
gene1365	79335.9	0.164015	0.283982	0.577555	0.563565	0.999988	KPN2242_RS06890	K00425	-	-	-
gene4727	7523.64	0.129758	0.224839	0.577116	0.563861	0.999988	KPN2242_RS23760	K02798	-	-	-
gene4033	68.5432	-0.163686	0.283734	-0.576899	0.564008	0.999988	KPN2242_RS20330	-	-	-	-
gene3468	2470.72	-0.149801	0.259704	-0.576815	0.564064	0.999988	KPN2242_RS17450	-	-	-	-
gene129	173.473	-0.158489	0.274909	-0.576517	0.564266	0.999988	KPN2242_RS00665	-	-	-	-
gene5113	770.404	0.140306	0.243539	0.576112	0.56454	0.999988	KPN2242_RS25675	-	-	-	-
gene3487	654.904	-0.160718	0.279042	-0.575965	0.564639	0.999988	KPN2242_RS17550	-	-	-	-
gene553	0.518938	0.0367775	0.0638903	0.575635	0.564862	0.999988	KPN2242_RS27405	-	-	-	-
gene3382	0.518938	0.0367775	0.0638903	0.575635	0.564862	0.999988	KPN2242_RS28000	K00525	-	-	-
gene3932	972.007	0.162838	0.282923	0.575553	0.564917	0.999988	cbiC	K06042	-	-	-
gene5034	19.8397	-0.125903	0.218813	-0.575389	0.565028	0.999988	KPN2242_RS25290	K01607	-	-	-
gene136	1.45522	-0.0874807	0.152095	-0.57517	0.565176	0.999988	KPN2242_RS00705	-	-	-	-
gene2156	547.795	0.162301	0.282183	0.575164	0.56518	0.999988	KPN2242_RS10860	-	-	-	-
gene1381	414.309	-0.135896	0.236376	-0.574916	0.565348	0.999988	KPN2242_RS06970	K14229	-	-	-
gene2304	1.08632	-0.0551748	0.0959878	-0.574811	0.565419	0.999988	KPN2242_RS27790	-	-	-	-
gene2680	1.08632	-0.0551748	0.0959878	-0.574811	0.565419	0.999988	KPN2242_RS27850	-	-	-	-
gene3548	1.08632	-0.0551748	0.0959878	-0.574811	0.565419	0.999988	KPN2242_RS28020	-	-	-	-
gene4895	34.6214	-0.153278	0.26672	-0.574677	0.56551	0.999988	KPN2242_RS24600	-	-	-	-
gene3718	86.895	0.158939	0.276741	0.574325	0.565748	0.999988	KPN2242_RS18730	K07347	-	-	-
gene1469	1010.67	-0.150892	0.262808	-0.574154	0.565864	0.999988	KPN2242_RS07415	K10037	-	-	-
gene829	11.951	-0.153313	0.267029	-0.574146	0.565869	0.999988	KPN2242_RS04205	K01997	-	-	-
gene4039	6886.94	0.153035	0.266897	0.573386	0.566383	0.999988	KPN2242_RS20360	-	-	-	-
gene2378	95.0612	0.160393	0.279736	0.573371	0.566393	0.999988	KPN2242_RS11980	-	-	-	-
gene3309	331.385	-0.162562	0.283649	-0.573109	0.566571	0.999988	KPN2242_RS16670	-	-	-	-
gene3925	736.852	0.16099	0.280962	0.572996	0.566648	0.999988	KPN2242_RS19780	K05895	-	-	-
gene4259	3.55989	0.120396	0.210135	0.572947	0.566681	0.999988	KPN2242_RS21465	-	-	-	-
gene237	51.208	-0.143628	0.250812	-0.572652	0.56688	0.999988	KPN2242_RS01225	-	-	-	-
gene5115	49.9821	-0.159414	0.278452	-0.572502	0.566982	0.999988	KPN2242_RS25685	K03657	-	-	-
gene1142	98.3666	0.15852	0.27699	0.572294	0.567123	0.999988	KPN2242_RS05815	K00146	-	-	-
gene3670	152.693	-0.153117	0.267749	-0.571869	0.567411	0.999988	KPN2242_RS18485	-	-	-	-
gene1169	1.21683	0.0561688	0.0982582	0.571645	0.567562	0.999988	KPN2242_RS05945	-	-	-	-
gene2500	496.377	0.139993	0.245145	0.57106	0.567959	0.999988	KPN2242_RS12595	-	-	-	-
gene2941	8.54765	-0.0941276	0.164858	-0.570963	0.568025	0.999988	KPN2242_RS27885	K00948	GO:0009156:ribonucleoside monophosphate biosynthetic process;GO:0009165:nucleotide biosynthetic process;GO:0009116:nucleoside metabolic process;GO:0006015:5-phosphoribose 1-diphosphate biosynthetic process;GO:0016310:phosphorylation	GO:0005737:cytoplasm	GO:0005524:ATP binding;GO:0000287:magnesium ion binding;GO:0016301:kinase activity;GO:0004749:ribose phosphate diphosphokinase activity
gene4117	1700.73	-0.139532	0.244496	-0.570691	0.568209	0.999988	KPN2242_RS20755	-	-	-	-
gene1615	232186	0.131651	0.230799	0.570413	0.568397	0.999988	KPN2242_RS08145	K00656	-	-	-
gene1641	12801.1	0.160998	0.282271	0.570369	0.568428	0.999988	KPN2242_RS08270	K09476	-	-	-
gene968	653.727	-0.159678	0.280065	-0.570146	0.568579	0.999988	KPN2242_RS04925	K00759	-	-	-
gene547	1551.34	0.161704	0.283654	0.570075	0.568627	0.999988	KPN2242_RS02780	K00215	-	-	-
gene3571	463.371	-0.160925	0.282394	-0.569859	0.568773	0.999988	KPN2242_RS17985	K11175	GO:0006189:'de novo' IMP biosynthetic process;GO:0032259:methylation	-	GO:0004644:phosphoribosylglycinamide formyltransferase activity;GO:0008168:methyltransferase activity
gene4476	4131.02	-0.144923	0.254646	-0.569115	0.569278	0.999988	KPN2242_RS22520	K02954	-	-	-
gene2573	252.334	-0.152634	0.268255	-0.568988	0.569364	0.999988	KPN2242_RS12965	-	-	-	-
gene2719	24.9194	0.102719	0.180562	0.568884	0.569435	0.999988	KPN2242_RS13705	-	-	-	-
gene4771	1047.3	0.15951	0.280425	0.568816	0.569481	0.999988	KPN2242_RS23980	K00762	-	-	-
gene5253	18.309	-0.148302	0.260741	-0.568771	0.569511	0.999988	KPN2242_RS28770	-	GO:0006313:transposition, DNA-mediated	-	GO:0004803:transposase activity;GO:0003677:DNA binding
gene317	393.433	0.159908	0.28119	0.568682	0.569572	0.999988	KPN2242_RS01625	-	-	-	-
gene1992	317.296	-0.161566	0.284153	-0.568588	0.569636	0.999988	KPN2242_RS10055	-	-	-	-
gene5144	1.68054	0.0767302	0.134961	0.568537	0.569671	0.999988	KPN2242_RS28330	K01825	-	-	-
gene3918	1388.98	0.152203	0.267872	0.568193	0.569904	0.999988	KPN2242_RS19745	K02232	-	-	-
gene3596	6390.83	0.160553	0.282795	0.567736	0.570214	0.999988	KPN2242_RS18105	K01011	-	-	GO:0004792:thiosulfate sulfurtransferase activity
gene3158	108.401	0.152236	0.268192	0.56764	0.57028	0.999988	KPN2242_RS15890	-	-	GO:0016021:integral component of membrane	-
gene3	641.297	0.125783	0.221609	0.567592	0.570312	0.999988	KPN2242_RS00020	K01638	-	-	-
gene59	10.4221	-0.101318	0.17854	-0.567483	0.570386	0.999988	KPN2242_RS00305	-	-	-	-
gene1216	1.25971	0.0552751	0.0974173	0.567405	0.570439	0.999988	KPN2242_RS27510	-	-	-	-
gene4021	71.7801	-0.151551	0.267097	-0.5674	0.570442	0.999988	KPN2242_RS28080	-	-	-	-
gene4944	282.355	0.146572	0.258714	0.566543	0.571025	0.999988	KPN2242_RS24855	K06726	GO:0019303:D-ribose catabolic process	GO:0005737:cytoplasm	GO:0048029:monosaccharide binding;GO:0016872:intramolecular lyase activity
gene691	1539.56	0.127494	0.225124	0.566326	0.571172	0.999988	KPN2242_RS03530	K01129	-	-	-
gene801	88.6342	-0.158751	0.280388	-0.566185	0.571268	0.999988	KPN2242_RS04070	-	GO:0006200:obsolete ATP catabolic process	-	GO:0005524:ATP binding;GO:0016887:ATPase activity
gene597	0.331258	-0.0343507	0.0607023	-0.565888	0.57147	0.999988	KPN2242_RS27420	-	-	-	-
gene3185	0.331258	-0.0343507	0.0607023	-0.565888	0.57147	0.999988	KPN2242_RS16035	-	-	-	-
gene4165	0.331258	-0.0343507	0.0607023	-0.565888	0.57147	0.999988	KPN2242_RS28110	-	-	-	-
gene3445	3513.77	-0.156062	0.275832	-0.565787	0.571538	0.999988	KPN2242_RS17335	K00764	-	-	-
gene5055	2138.6	0.140011	0.247683	0.565284	0.57188	0.999988	KPN2242_RS25385	K01776	-	-	-
gene4660	3.42847	-0.062312	0.110281	-0.56503	0.572054	0.999988	KPN2242_RS23445	-	-	-	-
gene1363	19717.2	0.158175	0.280095	0.56472	0.572264	0.999988	KPN2242_RS06880	K01902	-	-	-
gene3403	3120.36	0.151428	0.268169	0.564675	0.572295	0.999988	KPN2242_RS17115	K01661	-	-	-
gene4822	210.037	0.144785	0.256458	0.564557	0.572375	0.999988	KPN2242_RS24240	-	-	-	-
gene4677	57.282	-0.160207	0.28418	-0.563751	0.572923	0.999988	KPN2242_RS23525	-	-	-	-
gene4071	136.488	0.156768	0.278314	0.563279	0.573245	0.999988	KPN2242_RS20520	K02035	-	-	-
gene1328	91.918	-0.159015	0.282381	-0.563124	0.57335	0.999988	KPN2242_RS06710	-	-	-	-
gene4577	738.191	0.157369	0.279585	0.562868	0.573525	0.999988	KPN2242_RS23015	-	-	-	-
gene3953	4.28914	0.122681	0.217971	0.562832	0.57355	0.999988	KPN2242_RS19920	-	-	-	-
gene960	15842.8	0.159771	0.284024	0.562527	0.573757	0.999988	KPN2242_RS04885	K18138	-	-	-
gene299	0.398	0.0352555	0.0626821	0.56245	0.57381	0.999988	KPN2242_RS27345	-	-	-	-
gene2600	0.398	0.0352555	0.0626821	0.56245	0.57381	0.999988	KPN2242_RS13105	-	-	-	-
gene2845	0.398	0.0352555	0.0626821	0.56245	0.57381	0.999988	rprA	K18518	-	-	-
gene2631	46.3075	-0.101038	0.179755	-0.562089	0.574055	0.999988	KPN2242_RS27840	-	-	-	-
gene3387	3675.38	0.126805	0.225619	0.562034	0.574093	0.999988	KPN2242_RS17030	K01126	-	-	-
gene2329	16.4521	0.15627	0.27832	0.561475	0.574474	0.999988	KPN2242_RS11735	K16839	GO:0055114:oxidation-reduction process	-	GO:0004497:monooxygenase activity
gene1294	733.514	-0.14564	0.259441	-0.561359	0.574553	0.999988	KPN2242_RS06545	K02340	GO:0006260:DNA replication	GO:0009360:DNA polymerase III complex	GO:0003887:DNA-directed DNA polymerase activity;GO:0003677:DNA binding
gene67	43.76	0.153367	0.273272	0.561226	0.574644	0.999988	KPN2242_RS00345	-	-	-	-
gene590	1104.39	0.144095	0.256769	0.561185	0.574671	0.999988	KPN2242_RS03010	K01649	-	-	-
gene5310	41.3801	-0.156877	0.279557	-0.561162	0.574687	0.999988	KPN2242_RS26625	K06016	GO:0006508:proteolysis	-	GO:0016813:hydrolase activity, acting on carbon-nitrogen (but not peptide) bonds, in linear amidines;GO:0008237:metallopeptidase activity
gene2485	102.699	0.156663	0.279223	0.561067	0.574752	0.999988	KPN2242_RS12525	K01951	-	-	-
gene1401	11638.7	0.158554	0.282607	0.561039	0.574771	0.999988	KPN2242_RS07075	K07404	-	-	-
gene933	242.706	0.150091	0.267671	0.56073	0.574982	0.999988	KPN2242_RS04745	-	GO:0006281:DNA repair;GO:0032259:methylation	-	GO:0008168:methyltransferase activity
gene2273	11.6069	0.148771	0.265382	0.56059	0.575077	0.999988	KPN2242_RS11450	K11962	-	-	-
gene2337	11.7856	-0.120859	0.215606	-0.560553	0.575102	0.999988	KPN2242_RS11770	-	-	-	-
gene3594	533.733	-0.137825	0.245909	-0.560469	0.57516	0.999988	KPN2242_RS18095	K05367	-	-	-
gene4799	1758.93	-0.15539	0.277391	-0.560185	0.575353	0.999988	KPN2242_RS24120	-	GO:0006810:transport	GO:0016021:integral component of membrane	GO:0005215:transporter activity
gene4787	6397.01	-0.158939	0.283937	-0.559769	0.575637	0.999988	KPN2242_RS24060	K01139	-	-	-
gene3270	11134.2	0.094455	0.169146	0.558423	0.576555	0.999988	KPN2242_RS16465	K00007	-	-	-
gene530	673.808	-0.144088	0.258158	-0.55814	0.576748	0.999988	KPN2242_RS02695	-	-	-	-
gene2252	149.187	0.144984	0.259824	0.558008	0.576839	0.999988	KPN2242_RS11350	-	-	-	-
gene40	457.614	0.151093	0.270985	0.557569	0.577139	0.999988	KPN2242_RS00195	K00901	-	-	-
gene2459	538.015	-0.157573	0.282985	-0.556824	0.577648	0.999988	KPN2242_RS12395	-	-	-	-
gene5303	132.582	-0.151137	0.271461	-0.556756	0.577694	0.999988	KPN2242_RS26585	-	-	GO:0016021:integral component of membrane	GO:0005525:GTP binding;GO:0015093:ferrous iron transmembrane transporter activity
gene4224	838.187	-0.156777	0.281623	-0.556692	0.577738	0.999988	KPN2242_RS21290	-	-	-	-
gene1706	743.909	0.127026	0.228216	0.556605	0.577797	0.999988	KPN2242_RS08585	K09470	-	-	-
gene5414	500.053	-0.144585	0.259776	-0.556576	0.577817	0.999988	KPN2242_RS27070	K19611	GO:0044718:siderophore transmembrane transport	GO:0005886:plasma membrane;GO:0009279:cell outer membrane	GO:0015343:siderophore transmembrane transporter activity;GO:0005506:iron ion binding
gene2348	1150.04	0.144117	0.258977	0.556484	0.57788	0.999988	KPN2242_RS11830	-	GO:0009401:phosphoenolpyruvate-dependent sugar phosphotransferase system	-	GO:0005351:carbohydrate:proton symporter activity;GO:0016740:transferase activity
gene2193	968.712	-0.157623	0.283259	-0.556462	0.577895	0.999988	KPN2242_RS11040	K01676	-	-	-
gene4131	276.763	-0.154265	0.277236	-0.556441	0.577909	0.999988	KPN2242_RS28090	-	GO:0006810:transport	GO:0016021:integral component of membrane	GO:0015288:porin activity
gene123	2812.01	0.151169	0.272162	0.555439	0.578594	0.999988	KPN2242_RS00630	-	-	-	-
gene2657	5149.15	0.154592	0.278356	0.555375	0.578638	0.999988	KPN2242_RS13385	-	-	-	-
gene867	4507.14	0.132032	0.237753	0.555332	0.578668	0.999988	KPN2242_RS04405	K03475	-	-	-
gene2917	121932	0.0762483	0.137431	0.554811	0.579024	0.999988	KPN2242_RS14690	K00370	-	-	-
gene1715	97.4319	-0.137767	0.248321	-0.554796	0.579034	0.999988	KPN2242_RS08635	-	-	-	-
gene4963	12410.2	0.152151	0.27433	0.554627	0.579149	0.999988	KPN2242_RS24945	K02335	-	-	-
gene1335	25018.5	0.156079	0.281869	0.553728	0.579765	0.999988	KPN2242_RS06745	K01835	GO:0005975:carbohydrate metabolic process	-	GO:0004614:phosphoglucomutase activity;GO:0000287:magnesium ion binding
gene3358	231.354	-0.156093	0.282201	-0.553128	0.580176	0.999988	KPN2242_RS16895	-	-	-	-
gene5216	255.978	0.1517	0.274346	0.552952	0.580297	0.999988	KPN2242_RS26200	-	-	-	-
gene3701	23.5448	-0.154756	0.279896	-0.552906	0.580328	0.999988	KPN2242_RS18645	-	-	-	-
gene2336	9.1213	-0.141707	0.256341	-0.552807	0.580396	0.999988	KPN2242_RS27800	-	-	-	-
gene1590	1482.4	0.138893	0.251259	0.552787	0.580409	0.999988	KPN2242_RS08025	-	GO:0006833:water transport;GO:0055085:transmembrane transport	GO:0016021:integral component of membrane;GO:0005886:plasma membrane	GO:0015250:water channel activity
gene2611	279.307	0.131334	0.237757	0.552387	0.580683	0.999988	KPN2242_RS13160	-	-	-	-
gene1377	23.8849	-0.0813873	0.147564	-0.551537	0.581265	0.999988	KPN2242_RS06950	K14237	-	-	-
gene3093	16.9456	0.142773	0.259334	0.550535	0.581952	0.999988	KPN2242_RS15565	-	-	-	-
gene1207	434.22	0.147335	0.267658	0.550462	0.582003	0.999988	KPN2242_RS06125	-	-	-	-
gene4354	6460.54	-0.156333	0.284198	-0.550084	0.582262	0.999988	KPN2242_RS21945	K03075	-	-	-
gene4686	1734.14	0.138242	0.251314	0.550078	0.582266	0.999988	KPN2242_RS23570	K08351	-	-	-
gene2197	524.788	-0.152091	0.276523	-0.550014	0.58231	0.999988	KPN2242_RS11060	-	-	-	-
gene1577	811.161	0.155749	0.283902	0.548603	0.583278	0.999988	KPN2242_RS07965	K10000	-	-	-
gene5320	365.604	0.141909	0.258781	0.548376	0.583434	0.999988	KPN2242_RS26665	-	-	-	-
gene4044	566.477	0.139016	0.253518	0.548347	0.583453	0.999988	KPN2242_RS20385	-	-	-	-
gene1389	15218.6	0.144531	0.263594	0.548309	0.58348	0.999988	gpmA	K01834	-	-	-
gene5054	1585.82	0.145205	0.264926	0.548097	0.583625	0.999988	KPN2242_RS25380	-	-	-	-
gene1676	2073.98	0.145817	0.266081	0.548017	0.58368	0.999988	KPN2242_RS08440	-	-	-	GO:0048037:cofactor binding;GO:0000166:nucleotide binding
gene1089	281.265	0.153688	0.28052	0.547869	0.583782	0.999988	KPN2242_RS05540	-	-	-	-
gene4977	213.866	0.14489	0.264606	0.547571	0.583986	0.999988	KPN2242_RS25010	-	-	-	-
gene4623	94.8148	-0.155301	0.283626	-0.547556	0.583997	0.999988	KPN2242_RS23255	K15586	-	-	-
gene4436	2560.53	-0.153025	0.279501	-0.547492	0.584041	0.999988	KPN2242_RS22330	-	-	-	-
gene860	843.078	0.118395	0.216318	0.547319	0.584159	0.999988	KPN2242_RS04370	K01187	-	-	-
gene3895	33.7341	0.155291	0.283783	0.547216	0.58423	0.999988	KPN2242_RS19620	K04091	-	-	-
gene4869	63.8968	-0.117673	0.215223	-0.54675	0.584551	0.999988	KPN2242_RS28260	-	-	-	-
gene291	261.207	-0.135706	0.24824	-0.546672	0.584604	0.999988	KPN2242_RS27335	-	GO:0055114:oxidation-reduction process	-	GO:0016491:oxidoreductase activity
gene3033	131.468	-0.134561	0.246199	-0.546556	0.584684	0.999988	KPN2242_RS15280	-	-	-	-
gene2290	82.0643	0.149336	0.273313	0.546391	0.584797	0.999988	KPN2242_RS11540	-	-	-	-
gene3855	638.454	-0.149871	0.274335	-0.546307	0.584855	0.999988	KPN2242_RS19415	-	-	-	-
gene785	62.8173	0.154906	0.283591	0.54623	0.584908	0.999988	KPN2242_RS03990	K00161	-	-	-
gene139	0.221831	-0.0318808	0.0583949	-0.545952	0.585099	0.999988	KPN2242_RS00725	K14231	-	-	-
gene543	0.221831	-0.0318808	0.0583949	-0.545952	0.585099	0.999988	KPN2242_RS02760	K01646	-	-	-
gene593	0.221831	-0.0318808	0.0583949	-0.545952	0.585099	0.999988	KPN2242_RS27415	-	-	-	-
gene1019	0.221831	-0.0318808	0.0583949	-0.545952	0.585099	0.999988	KPN2242_RS05180	-	-	-	-
gene1043	0.221831	-0.0318808	0.0583949	-0.545952	0.585099	0.999988	KPN2242_RS05300	K14219	-	-	-
gene1058	0.221831	-0.0318808	0.0583949	-0.545952	0.585099	0.999988	KPN2242_RS05380	-	-	-	-
gene1432	0.221831	-0.0318808	0.0583949	-0.545952	0.585099	0.999988	KPN2242_RS27565	-	-	-	-
gene1737	0.221831	-0.0318808	0.0583949	-0.545952	0.585099	0.999988	KPN2242_RS08735	K14233	-	-	-
gene1798	0.221831	-0.0318808	0.0583949	-0.545952	0.585099	0.999988	KPN2242_RS27680	-	-	-	-
gene2303	0.221831	-0.0318808	0.0583949	-0.545952	0.585099	0.999988	KPN2242_RS11605	-	-	-	-
gene3100	0.221831	-0.0318808	0.0583949	-0.545952	0.585099	0.999988	KPN2242_RS27960	-	-	-	-
gene3336	0.221831	-0.0318808	0.0583949	-0.545952	0.585099	0.999988	KPN2242_RS27995	-	-	-	-
gene3657	0.221831	-0.0318808	0.0583949	-0.545952	0.585099	0.999988	rrf	K01985	-	-	-
gene3778	0.221831	-0.0318808	0.0583949	-0.545952	0.585099	0.999988	KPN2242_RS19040	-	-	-	-
gene4263	0.221831	-0.0318808	0.0583949	-0.545952	0.585099	0.999988	KPN2242_RS21485	-	-	-	-
gene4353	0.221831	-0.0318808	0.0583949	-0.545952	0.585099	0.999988	KPN2242_RS21940	K14228	-	-	-
gene5010	0.221831	-0.0318808	0.0583949	-0.545952	0.585099	0.999988	KPN2242_RS28300	-	-	-	-
gene2358	278.6	0.0973814	0.178485	0.5456	0.585341	0.999988	KPN2242_RS11885	-	-	-	-
gene3930	153.503	0.132503	0.24298	0.545322	0.585532	0.999988	KPN2242_RS19805	K03399	-	-	-
gene1140	21.0304	0.127896	0.234742	0.544834	0.585868	0.999988	KPN2242_RS05805	-	-	-	-
gene4809	26.169	-0.0976914	0.179394	-0.544565	0.586053	0.999988	KPN2242_RS24175	K14238	-	-	-
gene2886	135.849	0.141741	0.261112	0.542835	0.587244	0.999988	KPN2242_RS14545	-	-	-	-
gene1608	32042.6	0.151195	0.278551	0.54279	0.587274	0.999988	KPN2242_RS08110	K01875	-	-	-
gene2572	1536.99	-0.140681	0.259228	-0.542691	0.587342	0.999988	KPN2242_RS12960	-	-	-	-
gene3426	1502.18	0.154001	0.283901	0.542446	0.587512	0.999988	KPN2242_RS17230	-	-	-	-
gene1719	2.79926	0.085427	0.157682	0.541766	0.58798	0.999988	KPN2242_RS08655	K09019	-	-	-
gene1618	194.092	0.145995	0.269571	0.541583	0.588106	0.999988	KPN2242_RS08160	-	-	-	-
gene1882	198.926	0.148158	0.273727	0.541262	0.588327	0.999988	KPN2242_RS09480	-	-	-	-
gene4328	374.511	0.151428	0.28009	0.540641	0.588755	0.999988	KPN2242_RS21810	-	-	-	GO:0000166:nucleotide binding
gene3425	825.488	0.15355	0.284081	0.540515	0.588842	0.999988	KPN2242_RS17225	K08722	-	-	-
gene2659	138.941	0.153467	0.284086	0.540212	0.589051	0.999988	KPN2242_RS13395	-	-	-	-
gene1340	68.4154	0.148521	0.275159	0.539762	0.589361	0.999988	KPN2242_RS06770	K01547	-	-	-
gene5004	8.13567	-0.111808	0.207149	-0.539745	0.589373	0.999988	KPN2242_RS25140	K10560	-	-	-
gene4105	139.082	-0.153236	0.283947	-0.539664	0.589429	0.999988	KPN2242_RS20695	-	-	-	-
gene3914	6.89311	-0.0636884	0.118176	-0.538929	0.589936	0.999988	KPN2242_RS19725	K14230	-	-	-
gene3207	1218.38	0.142382	0.264352	0.538609	0.590157	0.999988	KPN2242_RS16145	K01089	-	-	-
gene197	19666.9	0.151257	0.281118	0.538055	0.590539	0.999988	KPN2242_RS01025	K12573	-	-	-
gene2586	1868.38	0.148032	0.275283	0.537747	0.590752	0.999988	KPN2242_RS13035	K00141	-	-	-
gene1669	863.962	-0.147134	0.273758	-0.537462	0.590949	0.999988	KPN2242_RS08410	-	-	-	-
gene2293	607.421	0.150552	0.280301	0.53711	0.591192	0.999988	KPN2242_RS11555	K00016	-	-	-
gene368	43.8733	-0.151892	0.28285	-0.537004	0.591265	0.999988	KPN2242_RS01905	-	-	-	-
gene1597	49983.4	0.14973	0.278942	0.536776	0.591422	0.999988	KPN2242_RS08055	-	-	-	-
gene3994	502.107	0.140629	0.262139	0.536467	0.591636	0.999988	KPN2242_RS20130	K10192	-	-	-
gene4515	20782.2	0.147959	0.275834	0.536406	0.591678	0.999988	KPN2242_RS22710	K10914	-	-	-
gene1651	81.9221	0.126186	0.23572	0.535324	0.592426	0.999988	ssuC	K15554	-	-	-
gene4498	145.083	-0.152081	0.284178	-0.535161	0.592538	0.999988	KPN2242_RS22630	K07237	-	-	-
gene5016	3152.05	0.12383	0.231455	0.535006	0.592646	0.999988	KPN2242_RS25195	K07640	-	-	-
gene2705	68.6064	0.149542	0.279544	0.534949	0.592685	0.999988	KPN2242_RS13635	-	-	-	-
gene268	210.282	0.120648	0.225623	0.534731	0.592836	0.999988	KPN2242_RS01405	K02761	-	-	-
gene1955	51.1831	-0.151891	0.284135	-0.534574	0.592944	0.999988	KPN2242_RS09865	-	-	-	-
gene4052	88.3346	-0.131674	0.246407	-0.534374	0.593083	0.999988	KPN2242_RS20425	-	-	-	-
gene4017	16.1997	-0.139745	0.261604	-0.534187	0.593212	0.999988	KPN2242_RS20255	-	-	-	-
gene1136	343.866	0.149329	0.279592	0.534097	0.593274	0.999988	KPN2242_RS05785	-	-	-	GO:0043565:sequence-specific DNA binding
gene5001	16.9315	-0.149463	0.279932	-0.533924	0.593394	0.999988	KPN2242_RS25125	-	-	-	-
gene3880	77.4548	-0.111037	0.20801	-0.533806	0.593476	0.999988	KPN2242_RS19550	-	-	-	-
gene2370	57.8168	0.151547	0.284098	0.53343	0.593736	0.999988	KPN2242_RS11940	-	-	-	-
gene2067	37.8724	0.151291	0.283719	0.533242	0.593866	0.999988	KPN2242_RS10435	K02072	-	-	-
gene72	38.0168	-0.107906	0.202373	-0.533204	0.593892	0.999988	KPN2242_RS00370	-	-	-	-
gene4635	17097.9	0.150766	0.28296	0.532818	0.594159	0.999988	KPN2242_RS23315	-	-	-	-
gene1496	383.234	0.144489	0.271205	0.532768	0.594194	0.999988	KPN2242_RS07555	K13890	-	-	-
gene3236	1639.06	-0.112215	0.210716	-0.532544	0.59435	0.999988	KPN2242_RS16295	-	-	-	-
gene1471	20385.5	0.148724	0.279333	0.532425	0.594432	0.999988	KPN2242_RS07425	-	-	-	-
gene5387	70.939	0.149422	0.280917	0.53191	0.594789	0.999988	KPN2242_RS26950	-	-	-	-
gene2505	198.031	0.101831	0.191503	0.531747	0.594901	0.999988	KPN2242_RS12625	-	-	-	-
gene4109	1170.13	0.15062	0.283642	0.531022	0.595403	0.999988	KPN2242_RS20715	-	-	-	-
gene144	16500.5	0.126958	0.239543	0.530001	0.596111	0.999988	KPN2242_RS00750	-	-	-	-
gene26	3.85072	0.104918	0.198166	0.529445	0.596497	0.999988	KPN2242_RS00130	-	-	-	-
gene1108	1534.47	0.0963954	0.182176	0.529132	0.596714	0.999988	KPN2242_RS05630	K17214	-	-	-
gene274	8506.67	0.149413	0.282842	0.528256	0.597321	0.999988	KPN2242_RS01430	-	-	-	-
gene304	5575.59	0.127602	0.241619	0.52811	0.597423	0.999988	KPN2242_RS01570	-	-	-	-
gene3825	32.4806	-0.141057	0.267147	-0.528013	0.597491	0.999988	KPN2242_RS19270	K02016	-	-	-
gene2568	9.32269	-0.1239	0.234685	-0.527943	0.597539	0.999988	KPN2242_RS12940	-	-	-	-
gene4732	4156.52	-0.118332	0.224151	-0.527912	0.59756	0.999988	KPN2242_RS23785	-	GO:0035873:lactate transmembrane transport	GO:0005887:integral component of plasma membrane	GO:0015129:lactate transmembrane transporter activity
gene284	138.872	0.14582	0.276373	0.527619	0.597764	0.999988	KPN2242_RS01480	K00611	GO:0006591:ornithine metabolic process;GO:0006526:arginine biosynthetic process	GO:0005737:cytoplasm	GO:0004585:ornithine carbamoyltransferase activity;GO:0016597:amino acid binding
gene2263	440.817	0.145134	0.275223	0.527333	0.597963	0.999988	lacZ	K01190	-	-	-
gene2285	41.3788	0.122407	0.232131	0.527321	0.597971	0.999988	KPN2242_RS11515	-	-	-	-
gene429	0.259469	0.0312418	0.0593193	0.526671	0.598422	0.999988	KPN2242_RS02205	-	-	-	-
gene4211	195.247	-0.144166	0.273779	-0.526576	0.598488	0.999988	KPN2242_RS21220	-	-	-	-
gene871	286.63	-0.133922	0.254352	-0.526521	0.598526	0.999988	KPN2242_RS04430	K08682	-	-	-
gene3881	385.833	-0.12882	0.244764	-0.526304	0.598677	0.999988	KPN2242_RS19555	-	-	-	-
gene3538	78.0569	0.149386	0.284163	0.525704	0.599094	0.999988	KPN2242_RS17820	K04032	-	-	-
gene1074	3.99779	0.0815246	0.155121	0.525556	0.599197	0.999988	KPN2242_RS05460	-	-	-	-
gene1417	3245.96	0.149276	0.284096	0.525442	0.599276	0.999988	KPN2242_RS07160	K01479	-	-	-
gene4220	1637.1	-0.14929	0.284191	-0.525315	0.599364	0.999988	KPN2242_RS21265	-	GO:0005978:glycogen biosynthetic process	-	-
gene1658	2458.56	-0.122971	0.234137	-0.525211	0.599437	0.999988	KPN2242_RS08360	-	-	-	-
gene3077	285.192	-0.148409	0.282609	-0.525138	0.599487	0.999988	KPN2242_RS15485	K09816	-	-	-
gene1153	1086.86	0.146671	0.279434	0.524887	0.599662	0.999988	KPN2242_RS05870	-	-	-	GO:0043565:sequence-specific DNA binding
gene2357	101.854	0.122734	0.234099	0.52428	0.600084	0.999988	KPN2242_RS11880	K00865	-	-	-
gene1899	227216	0.14617	0.278965	0.523971	0.600298	0.999988	KPN2242_RS09570	K00134	GO:0006006:glucose metabolic process;GO:0055114:oxidation-reduction process	-	GO:0051287:NAD binding;GO:0016620:oxidoreductase activity, acting on the aldehyde or oxo group of donors, NAD or NADP as acceptor;GO:0050661:NADP binding
gene3735	309.04	0.141734	0.270549	0.523874	0.600366	0.999988	KPN2242_RS18815	-	-	-	-
gene2430	54.8644	0.141611	0.270351	0.523804	0.600415	0.999988	KPN2242_RS12240	-	-	-	-
gene4633	14566.8	0.145513	0.277834	0.523741	0.600459	0.999988	KPN2242_RS23305	-	-	-	-
gene1649	20584.8	0.148372	0.283454	0.523443	0.600666	0.999988	KPN2242_RS08315	K01256	-	-	-
gene695	6942.33	0.138933	0.265468	0.52335	0.60073	0.999988	KPN2242_RS03550	K00674	-	-	-
gene3091	4109.57	-0.12805	0.244726	-0.523239	0.600808	0.999988	KPN2242_RS15555	K01887	-	-	-
gene1177	11.6099	0.137827	0.263476	0.523111	0.600897	0.999988	KPN2242_RS05985	K02034	-	-	-
gene74	266.026	-0.14732	0.28166	-0.523043	0.600944	0.999988	KPN2242_RS00375	-	-	-	-
gene544	17.2517	-0.12878	0.246357	-0.522739	0.601156	0.999988	KPN2242_RS02765	K01644	-	-	-
gene1696	439.785	0.114866	0.219862	0.522444	0.601361	0.999988	KPN2242_RS08535	-	-	-	-
gene2640	378.177	-0.145932	0.279385	-0.522332	0.601439	0.999988	KPN2242_RS13300	-	-	-	-
gene5301	306.561	-0.148297	0.283942	-0.522277	0.601477	0.999988	KPN2242_RS26575	K01883	-	-	-
gene5130	7355.44	0.143453	0.274691	0.522235	0.601507	0.999988	KPN2242_RS25760	K00757	-	-	-
gene1990	52.552	0.143655	0.275092	0.522208	0.601526	0.999988	KPN2242_RS10040	-	-	-	-
gene3430	16518.8	0.14692	0.281458	0.521997	0.601673	0.999988	KPN2242_RS17250	K00925	-	-	-
gene1989	4921.43	-0.147917	0.283431	-0.521878	0.601755	0.999988	KPN2242_RS10035	-	-	-	-
gene2738	38.184	-0.144549	0.277044	-0.521756	0.601841	0.999988	KPN2242_RS13805	K01575	-	-	-
gene847	1721.45	0.136049	0.260775	0.521711	0.601872	0.999988	KPN2242_RS04305	-	-	-	-
gene1762	2607.09	0.126669	0.242918	0.521447	0.602056	0.999988	KPN2242_RS08850	-	-	-	-
gene5017	3542.43	0.147569	0.283101	0.521258	0.602187	0.999988	KPN2242_RS25200	K07662	-	-	-
gene1721	1.25324	-0.0499589	0.0958702	-0.52111	0.60229	0.999988	KPN2242_RS08665	K09021	-	-	-
gene418	64.6618	0.147864	0.284128	0.520412	0.602776	0.999988	KPN2242_RS02150	K00484	-	-	-
gene4912	2300.39	0.145222	0.279229	0.520081	0.603007	0.999988	KPN2242_RS24680	-	-	-	-
gene2317	13.1011	-0.139926	0.269669	-0.51888	0.603844	0.999988	KPN2242_RS11675	K02072	-	-	-
gene3649	1672.9	0.13912	0.268262	0.518599	0.604041	0.999988	KPN2242_RS18375	K03648	GO:0006284:base-excision repair	GO:0005737:cytoplasm	GO:0004844:uracil DNA N-glycosylase activity
gene3428	1834.28	0.143025	0.275815	0.518555	0.604071	0.999988	KPN2242_RS17240	-	-	-	-
gene1632	858.658	-0.145423	0.280628	-0.518206	0.604315	0.999988	KPN2242_RS08230	-	GO:0032259:methylation	-	GO:0008168:methyltransferase activity
gene4324	66.3554	-0.138093	0.266509	-0.518153	0.604351	0.999988	KPN2242_RS21790	-	-	-	-
gene4123	7018.98	0.135393	0.261325	0.518103	0.604387	0.999988	KPN2242_RS20785	-	-	-	-
gene755	1023.5	-0.139228	0.269032	-0.517517	0.604796	0.999988	KPN2242_RS03845	-	-	-	-
gene2992	6.08067	-0.122124	0.236093	-0.517273	0.604966	0.999988	KPN2242_RS27920	-	-	-	-
gene594	1542.22	0.146719	0.283822	0.516941	0.605197	0.999988	KPN2242_RS03025	K01652	-	-	-
gene4700	149.867	-0.145737	0.282067	-0.516675	0.605383	0.999988	KPN2242_RS23645	-	-	-	-
gene2427	48.5184	0.146754	0.284118	0.516526	0.605487	0.999988	KPN2242_RS12225	-	-	-	-
gene1598	1110.38	-0.123149	0.238444	-0.516468	0.605528	0.999988	KPN2242_RS08060	-	-	-	-
gene5120	2540.95	-0.119126	0.230711	-0.516345	0.605613	0.999988	KPN2242_RS25710	K03654	-	-	-
gene3175	118.933	0.146355	0.283643	0.515983	0.605866	0.999988	KPN2242_RS15985	-	-	-	-
gene215	474.369	-0.104531	0.202797	-0.515447	0.606241	0.999988	KPN2242_RS01115	K02963	-	-	-
gene3054	193.688	0.143706	0.278835	0.515382	0.606286	0.999988	KPN2242_RS15375	-	-	-	-
gene5104	6494.97	0.146325	0.284159	0.514939	0.606596	0.999988	KPN2242_RS25625	K02496	-	-	-
gene2942	12471.3	-0.138553	0.269121	-0.514834	0.606669	0.999988	KPN2242_RS14820	K00948	GO:0009156:ribonucleoside monophosphate biosynthetic process;GO:0009165:nucleotide biosynthetic process;GO:0009116:nucleoside metabolic process;GO:0006015:5-phosphoribose 1-diphosphate biosynthetic process;GO:0016310:phosphorylation	GO:0005737:cytoplasm	GO:0005524:ATP binding;GO:0000287:magnesium ion binding;GO:0016301:kinase activity;GO:0004749:ribose phosphate diphosphokinase activity
gene3223	2.93954	-0.0902379	0.175388	-0.514504	0.6069	0.999988	KPN2242_RS16225	-	-	-	-
gene4193	2503.95	-0.145903	0.283698	-0.514289	0.60705	0.999988	KPN2242_RS21130	-	-	-	-
gene996	212.864	-0.143657	0.279517	-0.513947	0.607289	0.999988	KPN2242_RS05075	K01588	-	-	-
gene4857	68.1512	0.1412	0.275051	0.51336	0.607699	0.999988	KPN2242_RS24415	K03430	-	-	-
gene4980	4529.54	0.143578	0.279831	0.513089	0.607889	0.999988	KPN2242_RS25025	-	-	-	-
gene3037	703.835	-0.143145	0.279035	-0.513	0.607951	0.999988	KPN2242_RS27935	-	-	-	-
gene1317	26.7337	-0.123714	0.241213	-0.512884	0.608032	0.999988	KPN2242_RS27525	K01953	-	-	-
gene2977	30.1045	0.141306	0.275519	0.512873	0.60804	0.999988	KPN2242_RS14995	K01995	-	-	-
gene546	96.7824	0.138259	0.269705	0.512633	0.608208	0.999988	KPN2242_RS02775	K05966	-	-	-
gene4122	1900.34	0.116843	0.227956	0.512567	0.608254	0.999988	KPN2242_RS20780	-	-	-	-
gene5285	77.4326	-0.129216	0.252168	-0.512421	0.608356	0.999988	KPN2242_RS26500	-	-	-	-
gene5404	17.5314	-0.116389	0.2272	-0.512274	0.608459	0.999988	KPN2242_RS27025	-	-	-	-
gene5009	24.9421	0.110805	0.216361	0.512129	0.608561	0.999988	KPN2242_RS25165	K00848	-	-	-
gene1242	38.2108	0.133129	0.260052	0.511931	0.608699	0.999988	KPN2242_RS06290	-	-	-	-
gene1862	6.83365	0.0995624	0.194602	0.51162	0.608917	0.999988	KPN2242_RS09365	-	-	-	-
gene4893	275.225	0.140286	0.274308	0.511418	0.609058	0.999988	KPN2242_RS24590	K00883	-	-	-
gene1240	52.8504	0.135748	0.266046	0.510242	0.609882	0.999988	KPN2242_RS06280	-	-	-	-
gene3869	17316.6	-0.142886	0.280125	-0.510079	0.609996	0.999988	pyrG	K01937	-	-	-
gene63	0.199	0.029434	0.0577125	0.51001	0.610045	0.999988	KPN2242_RS27305	-	GO:0055114:oxidation-reduction process	-	GO:0004109:coproporphyrinogen oxidase activity
gene2533	0.199	0.029434	0.0577125	0.51001	0.610045	0.999988	KPN2242_RS12770	-	-	-	-
gene2542	0.199	0.029434	0.0577125	0.51001	0.610045	0.999988	KPN2242_RS12810	K05550	-	-	-
gene2897	0.199	0.029434	0.0577125	0.51001	0.610045	0.999988	KPN2242_RS14605	-	-	-	-
gene3107	0.199	0.029434	0.0577125	0.51001	0.610045	0.999988	KPN2242_RS15630	-	-	-	-
gene3174	0.199	0.029434	0.0577125	0.51001	0.610045	0.999988	KPN2242_RS15980	-	-	-	-
gene5048	0.199	0.029434	0.0577125	0.51001	0.610045	0.999988	KPN2242_RS28310	K18528	-	-	-
gene5289	0.199	0.029434	0.0577125	0.51001	0.610045	0.999988	KPN2242_RS28785	-	-	-	-
gene5394	0.199	0.029434	0.0577125	0.51001	0.610045	0.999988	KPN2242_RS26985	-	-	-	-
gene1867	1576.24	0.144287	0.282992	0.509862	0.610148	0.999988	KPN2242_RS09395	-	-	-	-
gene3588	2321.58	-0.121136	0.237588	-0.509857	0.610151	0.999988	KPN2242_RS18065	-	-	-	-
gene2888	1173.16	0.117159	0.229803	0.509824	0.610174	0.999988	KPN2242_RS14555	K06131	-	-	-
gene2258	745.848	0.14345	0.281465	0.509656	0.610293	0.999988	KPN2242_RS11375	-	-	-	-
gene1680	164.026	-0.132601	0.260182	-0.509647	0.610299	0.999988	KPN2242_RS08460	-	-	-	-
gene408	264.219	0.143734	0.282041	0.509621	0.610317	0.999988	KPN2242_RS02105	-	GO:0006355:regulation of transcription, DNA-templated	GO:0005737:cytoplasm	GO:0003700:DNA-binding transcription factor activity;GO:0043565:sequence-specific DNA binding
gene4810	57.4331	0.138048	0.27119	0.509044	0.610721	0.999988	KPN2242_RS24180	-	-	GO:0016021:integral component of membrane;GO:0009279:cell outer membrane	-
gene4388	694.241	0.130071	0.255674	0.508738	0.610936	0.999988	KPN2242_RS22105	K03814	-	-	-
gene355	33.4775	-0.144526	0.284119	-0.508683	0.610975	0.999988	KPN2242_RS01835	K01805	-	-	-
gene3301	632.969	0.12989	0.255382	0.50861	0.611025	0.999988	KPN2242_RS16625	-	-	-	-
gene2296	804.891	0.144477	0.284124	0.5085	0.611103	0.999988	KPN2242_RS11570	K08324	GO:0055114:oxidation-reduction process	-	GO:0016620:oxidoreductase activity, acting on the aldehyde or oxo group of donors, NAD or NADP as acceptor
gene980	942.49	-0.138117	0.271657	-0.508422	0.611157	0.999988	KPN2242_RS04995	-	-	-	GO:0016874:ligase activity
gene1287	345.435	-0.132986	0.261858	-0.507855	0.611555	0.999988	KPN2242_RS06515	-	-	-	-
gene4101	1070.48	-0.138227	0.272327	-0.507579	0.611749	0.999988	KPN2242_RS20675	-	-	-	-
gene2566	25.5632	-0.119943	0.236358	-0.507462	0.611831	0.999988	KPN2242_RS12930	-	-	-	-
gene1779	1054.74	-0.0964096	0.190012	-0.507385	0.611884	0.999988	KPN2242_RS08930	K02911	-	-	-
gene5008	54.9339	0.124474	0.245546	0.506929	0.612205	0.999988	KPN2242_RS25160	K01813	-	-	-
gene3799	180.423	0.130157	0.256911	0.506622	0.61242	0.999988	KPN2242_RS19145	-	-	-	-
gene3682	1795	0.143645	0.28357	0.506559	0.612464	0.999988	KPN2242_RS18550	-	-	-	-
gene3117	5398.44	0.122605	0.242406	0.505784	0.613008	0.999988	KPN2242_RS15680	K03703	-	-	-
gene1824	9.29727	-0.119807	0.236938	-0.505646	0.613105	0.999988	KPN2242_RS09165	-	-	-	-
gene4988	654.537	0.143652	0.28417	0.505516	0.613196	0.999988	KPN2242_RS25060	K00850	GO:0006002:fructose 6-phosphate metabolic process;GO:0016310:phosphorylation;GO:0006096:glycolytic process	GO:0005945:6-phosphofructokinase complex	GO:0003872:6-phosphofructokinase activity;GO:0005524:ATP binding
gene1091	1402.08	0.138186	0.273358	0.505512	0.613199	0.999988	KPN2242_RS05550	-	-	-	GO:0008080:N-acetyltransferase activity
gene1416	6420.41	0.142562	0.282359	0.504895	0.613632	0.999988	KPN2242_RS07155	K01468	-	-	-
gene203	898.325	0.14337	0.284025	0.504778	0.613715	0.999988	KPN2242_RS01055	-	-	-	-
gene4564	741.304	-0.139034	0.276134	-0.503503	0.614611	0.999988	KPN2242_RS22950	-	-	-	-
gene1865	304.253	0.143073	0.284183	0.503455	0.614645	0.999988	KPN2242_RS09385	-	-	-	-
gene3297	12010.8	0.126415	0.251179	0.503284	0.614765	0.999988	KPN2242_RS16605	K03777	-	-	-
gene423	189.338	0.0941966	0.18724	0.503079	0.614909	0.999988	KPN2242_RS02175	K02509	GO:0019439:aromatic compound catabolic process	-	GO:0003824:catalytic activity
gene4397	851.61	0.124538	0.247557	0.50307	0.614915	0.999988	KPN2242_RS22155	K01788	-	-	-
gene4425	20.7114	-0.132938	0.264454	-0.50269	0.615182	0.999988	KPN2242_RS22285	-	-	-	-
gene5053	874.654	-0.136778	0.272097	-0.502681	0.615188	0.999988	KPN2242_RS25375	-	-	-	-
gene2772	1760.4	0.128179	0.255042	0.502579	0.61526	0.999988	KPN2242_RS13970	K01451	-	-	-
gene2094	2324.51	0.109691	0.218498	0.502026	0.615649	0.999988	KPN2242_RS10555	K00146	-	-	-
gene5243	340.505	-0.142276	0.283406	-0.502023	0.615651	0.999988	KPN2242_RS26305	-	-	-	-
gene419	93.1219	0.0869162	0.173151	0.501968	0.61569	0.999988	KPN2242_RS02155	K00483	-	-	-
gene2810	115.194	0.136817	0.272834	0.501467	0.616042	0.999988	KPN2242_RS14165	-	-	-	-
gene2412	579.727	0.130454	0.260304	0.501161	0.616258	0.999988	KPN2242_RS12150	-	GO:0006355:regulation of transcription, DNA-templated	GO:0005622:intracellular	GO:0003700:DNA-binding transcription factor activity;GO:0003677:DNA binding
gene3892	8.80731	-0.106799	0.213119	-0.501124	0.616284	0.999988	KPN2242_RS19605	K02071	-	-	-
gene5344	7.51234	-0.103111	0.205845	-0.500916	0.616431	0.999988	KPN2242_RS26770	-	-	-	-
gene3399	751.541	-0.137714	0.275083	-0.500629	0.616632	0.999988	KPN2242_RS17095	-	-	-	-
gene4396	1384.71	0.1419	0.283495	0.500539	0.616695	0.999988	KPN2242_RS22150	K00266	-	-	-
gene4301	1567.55	-0.12937	0.258593	-0.500283	0.616876	0.999988	KPN2242_RS21670	-	-	-	-
gene3133	333.585	-0.124312	0.248553	-0.500145	0.616973	0.999988	KPN2242_RS15760	-	GO:0006298:mismatch repair	-	GO:0004519:endonuclease activity
gene5388	92.9694	-0.141739	0.283545	-0.499884	0.617157	0.999988	KPN2242_RS26955	-	-	-	-
gene3901	791.411	0.110326	0.220899	0.49944	0.617469	0.999988	KPN2242_RS19660	K01818	-	-	-
gene5183	345.641	-0.141826	0.284193	-0.499049	0.617745	0.999988	KPN2242_RS26010	K03147	-	-	-
gene765	691.653	-0.138411	0.277359	-0.49903	0.617759	0.999988	KPN2242_RS03895	-	-	-	-
gene1152	61.0429	0.131984	0.264492	0.499009	0.617773	0.999988	KPN2242_RS05865	-	-	-	-
gene386	13311.2	0.120482	0.241528	0.498832	0.617898	0.999988	KPN2242_RS01995	-	-	-	-
gene3439	190.603	-0.140897	0.282518	-0.498719	0.617977	0.999988	KPN2242_RS17300	K10017	-	-	-
gene491	1210.52	-0.138539	0.277829	-0.498648	0.618027	0.999988	KPN2242_RS02510	-	-	-	-
gene2829	100.534	0.137243	0.275276	0.498565	0.618086	0.999988	KPN2242_RS14270	-	-	-	-
gene4838	1079.66	0.141424	0.283762	0.498388	0.61821	0.999988	KPN2242_RS24325	-	-	-	-
gene1900	1213.72	-0.127723	0.256441	-0.49806	0.618442	0.999988	KPN2242_RS09575	-	-	-	-
gene916	20618.3	0.134703	0.27049	0.497997	0.618486	0.999988	KPN2242_RS04660	K03544	-	-	-
gene2610	235.78	0.13894	0.279003	0.497988	0.618493	0.999988	KPN2242_RS13155	-	-	-	-
gene4326	2606.17	0.141468	0.284153	0.497861	0.618582	0.999988	KPN2242_RS21800	-	-	-	-
gene3220	663.341	-0.11381	0.228741	-0.497547	0.618803	0.999988	KPN2242_RS16210	K09691	-	-	-
gene4542	1956.79	-0.140348	0.282194	-0.497344	0.618946	0.999988	KPN2242_RS22840	-	-	-	-
gene5235	604.614	-0.138791	0.279131	-0.497224	0.619031	0.999988	KPN2242_RS26275	-	-	-	-
gene498	3442.91	0.118104	0.237782	0.496688	0.619409	0.999988	KPN2242_RS02540	K15634	-	-	-
gene878	173.639	0.137234	0.276374	0.496552	0.619505	0.999988	KPN2242_RS04470	-	-	-	-
gene1321	3767.16	0.130836	0.263491	0.496547	0.619509	0.999988	KPN2242_RS06680	K01443	-	-	-
gene2716	17.5236	0.128078	0.25796	0.496503	0.619539	0.999988	KPN2242_RS13690	K01485	-	-	-
gene984	7795.62	0.141058	0.28414	0.496437	0.619586	0.999988	KPN2242_RS05015	-	-	-	-
gene3817	58.8893	-0.13793	0.277851	-0.496415	0.619601	0.999988	KPN2242_RS19230	K11606	-	-	-
gene199	3699.23	0.121841	0.24547	0.49636	0.619641	0.999988	KPN2242_RS01035	-	-	-	-
gene570	103.102	0.112772	0.227304	0.496129	0.619803	0.999988	KPN2242_RS02900	-	GO:0019572:L-arabinose catabolic process	-	GO:0008270:zinc ion binding;GO:0008742:L-ribulose-phosphate 4-epimerase activity
gene146	6.44945	-0.0583845	0.117687	-0.496099	0.619825	0.999988	KPN2242_RS00760	-	-	-	-
gene3947	8.16561	-0.0678215	0.136847	-0.495601	0.620176	0.999988	KPN2242_RS19890	-	-	-	-
gene42	629.292	0.1176	0.237672	0.494799	0.620742	0.999988	KPN2242_RS00205	-	GO:0006855:drug transmembrane transport	GO:0016020:membrane	GO:0015297:antiporter activity;GO:0015238:drug transmembrane transporter activity
gene5364	138.698	-0.13233	0.267453	-0.494779	0.620756	0.999988	KPN2242_RS26865	-	-	-	-
gene3656	982.032	-0.139452	0.281868	-0.494742	0.620782	0.999988	KPN2242_RS18410	-	-	-	-
gene2001	2272.3	0.140046	0.283177	0.494554	0.620915	0.999988	KPN2242_RS10100	-	-	-	-
gene3785	353.424	0.140174	0.283652	0.494175	0.621183	0.999988	KPN2242_RS19080	K02752	-	-	-
gene4800	7988.26	0.107797	0.218401	0.493574	0.621607	0.999988	KPN2242_RS24125	K00864	-	-	-
gene4565	348.635	-0.128854	0.261157	-0.493398	0.621731	0.999988	KPN2242_RS22955	K02439	-	-	-
gene4030	3000.2	0.123145	0.249607	0.493354	0.621762	0.999988	KPN2242_RS20315	-	-	-	-
gene1986	3171.29	-0.139798	0.283838	-0.492525	0.622348	0.999988	KPN2242_RS10015	-	-	-	-
gene1349	396.113	-0.124207	0.252264	-0.49237	0.622458	0.999988	KPN2242_RS06810	-	-	-	-
gene5092	640.599	-0.139517	0.283441	-0.492225	0.62256	0.999988	KPN2242_RS25560	-	-	-	-
gene3978	1556.62	0.127652	0.25973	0.49148	0.623087	0.999988	KPN2242_RS20055	K05939	-	-	-
gene3154	12.6463	-0.124445	0.253659	-0.490598	0.62371	0.999988	KPN2242_RS15865	K14220	-	-	-
gene2255	328.853	0.135706	0.276616	0.490595	0.623713	0.999988	KPN2242_RS11365	-	-	-	-
gene3575	15.6533	0.0946023	0.192915	0.490384	0.623862	0.999988	KPN2242_RS28680	-	-	-	-
gene2902	1454.56	-0.139334	0.284147	-0.490359	0.62388	0.999988	KPN2242_RS14635	-	-	-	-
gene2020	249.282	-0.138258	0.281978	-0.490315	0.623911	0.999988	KPN2242_RS10200	-	-	-	-
gene3196	2956.75	0.134382	0.274194	0.4901	0.624063	0.999988	KPN2242_RS16090	-	-	-	-
gene1984	659.931	-0.138772	0.283285	-0.489868	0.624227	0.999988	KPN2242_RS10005	K01591	-	-	-
gene3865	175.522	-0.12494	0.255067	-0.489831	0.624253	0.999988	KPN2242_RS19470	K01737	-	-	-
gene4965	308.923	-0.124169	0.253698	-0.489435	0.624534	0.999988	KPN2242_RS24955	-	-	-	-
gene683	196.027	-0.132939	0.271622	-0.489424	0.624541	0.999988	KPN2242_RS03490	K02016	-	-	-
gene2261	483.805	-0.138229	0.282635	-0.489072	0.62479	0.999988	KPN2242_RS11390	-	-	-	-
gene4233	804.037	0.137984	0.282249	0.488871	0.624933	0.999988	KPN2242_RS21340	K01428	GO:0043419:urea catabolic process	GO:0005737:cytoplasm	GO:0016151:nickel cation binding;GO:0009039:urease activity
gene179	5.8503	-0.10842	0.22191	-0.488577	0.625141	0.999988	KPN2242_RS00930	-	-	-	-
gene762	2579.23	0.138843	0.284198	0.488544	0.625165	0.999988	KPN2242_RS03880	-	-	-	-
gene4559	6119.1	0.117861	0.24128	0.48848	0.62521	0.999988	KPN2242_RS22930	K00705	-	-	-
gene1318	2168.51	0.132404	0.271086	0.488419	0.625253	0.999988	asnB	K01953	-	-	-
gene1963	548.383	-0.129969	0.266137	-0.488354	0.625299	0.999988	KPN2242_RS09905	-	-	-	-
gene1212	355.474	0.123987	0.253998	0.488144	0.625448	0.999988	KPN2242_RS06150	-	-	-	-
gene4887	1096.42	-0.138092	0.283119	-0.487752	0.625726	0.999988	KPN2242_RS24560	-	GO:0006950:response to stress;GO:0050821:protein stabilization	GO:0005737:cytoplasm	-
gene1464	16.6129	-0.110908	0.227663	-0.487161	0.626144	0.999988	KPN2242_RS07390	-	-	-	-
gene376	71.7087	-0.123909	0.254442	-0.486984	0.62627	0.999988	KPN2242_RS01945	-	-	-	-
gene3686	942.41	-0.132859	0.272893	-0.486855	0.626361	0.999988	KPN2242_RS18570	-	-	-	-
gene4983	45462.3	0.138156	0.283817	0.48678	0.626414	0.999988	KPN2242_RS25040	K00123	-	-	-
gene4125	4174.85	-0.136995	0.282001	-0.485794	0.627113	0.999988	KPN2242_RS20800	-	-	-	-
gene3417	14304.3	0.132605	0.273186	0.4854	0.627393	0.999988	KPN2242_RS17185	K00335	-	-	-
gene3070	8.26502	-0.108799	0.224254	-0.485162	0.627562	0.999988	KPN2242_RS27955	-	-	-	-
gene2123	828.791	0.137828	0.284094	0.485151	0.627569	0.999988	KPN2242_RS10685	-	-	-	-
gene2513	49.4649	-0.126485	0.26126	-0.484134	0.628291	0.999988	KPN2242_RS12660	-	-	-	-
gene2815	28843.1	0.127616	0.263856	0.483659	0.628628	0.999988	KPN2242_RS14195	K00873	-	-	-
gene1034	69.989	0.136737	0.282786	0.483536	0.628715	0.999988	KPN2242_RS05250	-	-	-	-
gene2298	28.3911	-0.13311	0.275324	-0.483467	0.628764	0.999988	KPN2242_RS11580	-	-	-	-
gene1107	698.929	0.118	0.244117	0.483375	0.62883	0.999988	KPN2242_RS05625	K17215	-	-	-
gene2589	5.59071	-0.0915474	0.189427	-0.483287	0.628892	0.999988	KPN2242_RS27240	-	-	-	-
gene131	46.8998	-0.131866	0.273124	-0.482807	0.629233	0.999988	KPN2242_RS00675	K11936	-	-	-
gene1893	295.321	-0.13633	0.282511	-0.482565	0.629404	0.999988	KPN2242_RS09540	-	-	-	-
gene4478	3020.48	-0.100595	0.208494	-0.482483	0.629463	0.999988	KPN2242_RS22530	K02895	-	-	-
gene519	49.4447	-0.136646	0.283231	-0.482454	0.629484	0.999988	KPN2242_RS02640	-	-	-	-
gene2080	1182.06	-0.133374	0.276532	-0.482309	0.629586	0.999988	KPN2242_RS10490	-	-	-	-
gene3793	20.0252	-0.120779	0.250481	-0.482188	0.629672	0.999988	hycD	-	-	-	-
gene3253	460.118	0.136031	0.282275	0.48191	0.62987	0.999988	KPN2242_RS16380	K07799	-	-	-
gene4979	368.825	-0.136249	0.282875	-0.481658	0.630049	0.999988	KPN2242_RS25020	-	-	-	-
gene768	1282.79	-0.136438	0.283467	-0.48132	0.630289	0.999988	KPN2242_RS03910	K00769	-	-	-
gene1466	400.874	-0.134423	0.279361	-0.481182	0.630387	0.999988	KPN2242_RS07400	-	-	-	-
gene3414	2606.37	0.120878	0.251312	0.480987	0.630526	0.999988	KPN2242_RS17170	K00338	-	-	-
gene332	5.67257	0.113734	0.236509	0.480886	0.630598	0.999988	KPN2242_RS01705	-	-	-	-
gene2950	33.108	-0.136362	0.284042	-0.480077	0.631172	0.999988	KPN2242_RS14860	-	-	-	-
gene4750	2970.67	0.114157	0.237932	0.47979	0.631377	0.999988	KPN2242_RS23875	K02843	-	-	-
gene1193	69.9355	0.132362	0.275944	0.479669	0.631462	0.999988	KPN2242_RS06060	K02032	-	-	-
gene2862	2166.66	-0.135543	0.282697	-0.479464	0.631608	0.999988	KPN2242_RS14435	K01889	-	-	-
gene3604	392.136	-0.126213	0.263311	-0.479329	0.631705	0.999988	hscB	-	GO:0006457:protein folding;GO:0051259:protein complex oligomerization	-	GO:0051087:chaperone binding
gene917	22495.9	0.135708	0.283181	0.479227	0.631777	0.999988	KPN2242_RS04665	K01338	-	-	-
gene1407	828.126	0.0800734	0.167149	0.479055	0.6319	0.999988	KPN2242_RS07105	-	-	-	-
gene1097	29855.7	0.0987961	0.206255	0.479001	0.631938	0.999988	KPN2242_RS05575	K01582	-	-	-
gene2768	3170.33	0.0814671	0.170114	0.478899	0.632011	0.999988	KPN2242_RS13950	K02012	-	-	-
gene1951	34618.3	0.120039	0.250668	0.478877	0.632026	0.999988	KPN2242_RS09845	-	-	-	-
gene201	9010.58	0.1281	0.267689	0.478542	0.632265	0.999988	KPN2242_RS01045	-	-	-	-
gene2699	10.9841	0.118691	0.248027	0.47854	0.632266	0.999988	KPN2242_RS13605	K02032	-	-	-
gene1213	2540.52	0.104402	0.218199	0.478471	0.632315	0.999988	KPN2242_RS06155	K17202	-	-	-
gene4392	659.18	0.135921	0.284175	0.478303	0.632435	0.999988	KPN2242_RS22130	K08322	-	-	-
gene166	130.541	-0.135896	0.284123	-0.478301	0.632436	0.999988	KPN2242_RS00865	-	-	-	-
gene2736	198.755	0.102281	0.213892	0.478189	0.632516	0.999988	KPN2242_RS13795	K00019	-	-	-
gene3307	192.166	-0.132241	0.276653	-0.478003	0.632648	0.999988	KPN2242_RS16660	-	-	-	-
gene1182	299.801	0.128137	0.268108	0.47793	0.6327	0.999988	KPN2242_RS06010	-	-	-	-
gene967	88.3274	-0.123913	0.259663	-0.477206	0.633215	0.999988	KPN2242_RS04920	-	-	-	-
gene756	13.6694	-0.125877	0.263789	-0.477187	0.633229	0.999988	KPN2242_RS03850	-	-	-	-
gene2307	7.04069	-0.101907	0.213576	-0.477145	0.633259	0.999988	KPN2242_RS11630	-	-	-	-
gene4127	65095.5	0.114886	0.240865	0.476972	0.633382	0.999988	KPN2242_RS20810	K00927	-	-	-
gene2918	35209	0.0579765	0.121662	0.476537	0.633692	0.999988	KPN2242_RS14700	K02575	-	-	-
gene1387	12596.7	0.097113	0.203835	0.47643	0.633768	0.999988	KPN2242_RS07000	-	-	-	-
gene3132	149.27	-0.126836	0.266335	-0.47623	0.633911	0.999988	KPN2242_RS15755	-	-	-	-
gene4348	67.1695	-0.0973025	0.204679	-0.47539	0.634509	0.999988	KPN2242_RS21910	K14230	-	-	-
gene3193	552.575	-0.130611	0.274798	-0.475299	0.634574	0.999988	KPN2242_RS16075	K02233	-	-	-
gene3621	32132.5	0.135058	0.284191	0.475235	0.634619	0.999988	KPN2242_RS18230	K00600	GO:0035999:tetrahydrofolate interconversion;GO:0032259:methylation;GO:0019264:glycine biosynthetic process from serine	GO:0005737:cytoplasm	GO:0030170:pyridoxal phosphate binding;GO:0008168:methyltransferase activity;GO:0004372:glycine hydroxymethyltransferase activity
gene300	6856.82	0.133027	0.280191	0.474772	0.63495	0.999988	KPN2242_RS01545	-	-	-	-
gene4351	53.2206	-0.114576	0.241977	-0.4735	0.635857	0.999988	KPN2242_RS21930	-	-	-	-
gene4998	739.186	-0.125795	0.265764	-0.473335	0.635974	0.999988	KPN2242_RS25110	-	-	-	-
gene3984	2216.9	0.108784	0.229849	0.473286	0.636009	0.999988	KPN2242_RS20080	K05350	-	-	-
gene3976	2308.21	0.116912	0.247392	0.472579	0.636513	0.999988	KPN2242_RS20045	-	-	-	-
gene3252	373.673	0.11876	0.25137	0.472451	0.636605	0.999988	KPN2242_RS16375	-	-	-	-
gene2008	66.3412	-0.124081	0.26266	-0.472401	0.63664	0.999988	KPN2242_RS10135	-	-	-	-
gene4421	848.585	-0.132329	0.280219	-0.472232	0.636761	0.999988	KPN2242_RS22270	-	-	-	-
gene5006	33.9239	0.134103	0.28401	0.472177	0.6368	0.999988	KPN2242_RS25150	K10559	-	-	-
gene1767	786.597	-0.128733	0.273196	-0.471211	0.63749	0.999988	KPN2242_RS08870	-	-	-	-
gene160	22.3739	0.12117	0.257344	0.470847	0.63775	0.999988	KPN2242_RS00835	-	-	-	-
gene2322	23.8171	-0.131836	0.280028	-0.470796	0.637786	0.999988	KPN2242_RS11700	-	-	-	-
gene1965	15.4361	-0.116899	0.24837	-0.470663	0.637882	0.999988	KPN2242_RS09915	-	-	-	-
gene3815	83.9052	-0.126395	0.268601	-0.47057	0.637948	0.999988	KPN2242_RS19220	K11607	-	-	-
gene165	713.776	-0.131472	0.279586	-0.470238	0.638185	0.999988	KPN2242_RS00860	-	GO:0009636:response to toxic substance	GO:0016020:membrane	-
gene3965	1574.5	0.13133	0.279328	0.470165	0.638237	0.999988	KPN2242_RS19980	K03583	-	-	-
gene1941	975.57	0.130573	0.277724	0.470156	0.638244	0.999988	KPN2242_RS09795	-	-	-	-
gene4619	199.083	0.124255	0.264351	0.470038	0.638328	0.999988	KPN2242_RS23235	-	-	-	GO:0016831:carboxy-lyase activity
gene290	12577.5	0.132562	0.282163	0.469807	0.638493	0.999988	KPN2242_RS01510	K01255	-	-	-
gene4969	796.997	-0.122567	0.260926	-0.469739	0.638541	0.999988	KPN2242_RS24970	K07708	-	-	-
gene1272	76073.1	0.110883	0.236146	0.469553	0.638674	0.999988	KPN2242_RS06440	-	-	-	-
gene2778	27.4921	-0.111979	0.238527	-0.469461	0.63874	0.999988	KPN2242_RS14000	-	-	-	-
gene2982	450.351	0.123144	0.262324	0.469435	0.638758	0.999988	KPN2242_RS15025	K00932	-	-	-
gene422	78.3698	0.0942305	0.200802	0.469271	0.638876	0.999988	KPN2242_RS02170	K02510	-	-	-
gene1267	115.671	0.131335	0.280151	0.468801	0.639212	0.999988	KPN2242_RS06415	-	-	-	-
gene601	2241.37	-0.132973	0.283726	-0.468669	0.639306	0.999988	KPN2242_RS03055	K03587	-	-	-
gene111	12.2636	0.109347	0.233335	0.468626	0.639337	0.999988	KPN2242_RS00575	K06164	-	-	-
gene950	12727.1	0.117305	0.250476	0.468327	0.639551	0.999988	KPN2242_RS04830	-	GO:0042956:maltodextrin transport;GO:0006811:ion transport;GO:0015768:maltose transport	GO:0005886:plasma membrane;GO:0009279:cell outer membrane;GO:0046930:pore complex	GO:0042958:maltodextrin transmembrane transporter activity;GO:0015481:maltose transporting porin activity
gene3235	2173.78	-0.104323	0.222967	-0.467887	0.639865	0.999988	KPN2242_RS16290	-	-	-	-
gene540	1.36913	0.0454839	0.0973066	0.467429	0.640193	0.999988	KPN2242_RS02745	K01573	-	-	-
gene2925	1.36913	0.0454839	0.0973066	0.467429	0.640193	0.999988	KPN2242_RS14735	K15577	-	-	-
gene5197	1.36913	0.0454839	0.0973066	0.467429	0.640193	0.999988	KPN2242_RS26085	K01977	-	-	-
gene720	147.804	-0.0747441	0.159915	-0.467397	0.640216	0.999988	KPN2242_RS03670	-	-	-	-
gene1855	399.258	0.0890557	0.190604	0.467229	0.640336	0.999988	KPN2242_RS09330	-	-	-	-
gene1679	27.0303	-0.132215	0.282992	-0.467205	0.640353	0.999988	KPN2242_RS08455	-	-	-	-
gene1391	2692.65	0.132115	0.282909	0.466989	0.640508	0.999988	KPN2242_RS07020	K00849	GO:0046835:carbohydrate phosphorylation;GO:0006012:galactose metabolic process	GO:0005737:cytoplasm	GO:0005524:ATP binding;GO:0000287:magnesium ion binding;GO:0004335:galactokinase activity
gene1974	26.702	-0.100631	0.215568	-0.466818	0.64063	0.999988	KPN2242_RS09955	-	-	-	-
gene134	14.9807	-0.0825711	0.176996	-0.466512	0.640849	0.999988	KPN2242_RS00690	-	GO:0000160:phosphorelay signal transduction system;GO:0035556:intracellular signal transduction;GO:0006355:regulation of transcription, DNA-templated	GO:0005622:intracellular	GO:0000156:phosphorelay response regulator activity;GO:0043565:sequence-specific DNA binding;GO:0003700:DNA-binding transcription factor activity
gene452	5782.49	-0.0999	0.214215	-0.466354	0.640962	0.999988	KPN2242_RS02315	-	-	-	-
gene5288	82.5532	-0.131952	0.283066	-0.466152	0.641107	0.999988	KPN2242_RS28415	-	-	-	-
gene3846	134.748	-0.128921	0.277004	-0.465412	0.641636	0.999988	KPN2242_RS19370	-	-	-	-
gene3371	3216.68	-0.131999	0.283819	-0.465081	0.641873	0.999988	KPN2242_RS16960	K07676	-	-	-
gene4020	14.3832	-0.0546563	0.117535	-0.465021	0.641917	0.999988	KPN2242_RS28075	-	-	-	-
gene3836	7.4643	-0.0717376	0.154277	-0.464993	0.641937	0.999988	KPN2242_RS19320	-	-	-	-
gene3231	3679.58	-0.108761	0.234151	-0.464491	0.642296	0.999988	KPN2242_RS27970	-	-	-	-
gene897	3427.99	0.131651	0.28407	0.463444	0.643046	0.999988	KPN2242_RS04565	-	-	-	-
gene3879	265.085	-0.130735	0.282094	-0.463443	0.643047	0.999988	KPN2242_RS19545	-	-	-	-
gene2286	153.49	0.109034	0.235327	0.463329	0.643129	0.999988	KPN2242_RS11520	-	-	-	-
gene627	459.55	0.127422	0.275154	0.463094	0.643297	0.999988	KPN2242_RS03190	-	-	-	-
gene4670	1524.07	-0.0871933	0.188438	-0.462716	0.643568	0.999988	dppF	K12372	-	-	-
gene5324	328.94	-0.125852	0.272257	-0.462255	0.643898	0.999988	KPN2242_RS26685	-	-	-	-
gene817	372.204	0.131086	0.283601	0.46222	0.643924	0.999988	KPN2242_RS04140	-	-	-	-
gene2664	693.981	-0.116115	0.251392	-0.461887	0.644163	0.999988	KPN2242_RS13420	-	-	-	-
gene2272	23.3394	0.110819	0.240033	0.461681	0.64431	0.999988	KPN2242_RS11445	K11961	-	-	-
gene5060	15.4207	-0.0618443	0.134059	-0.461323	0.644567	0.999988	rrf	K01985	-	-	-
gene3479	2.14982	-0.050453	0.109396	-0.461194	0.644659	0.999988	KPN2242_RS17505	-	-	-	-
gene2666	32657.1	0.123984	0.269054	0.460814	0.644932	0.999988	KPN2242_RS13430	-	GO:0006801:superoxide metabolic process;GO:0055114:oxidation-reduction process	-	GO:0046872:metal ion binding;GO:0004784:superoxide dismutase activity
gene5	292.857	0.101339	0.219934	0.46077	0.644964	0.999988	KPN2242_RS00030	-	-	-	-
gene1	829.707	-0.130779	0.284137	-0.460267	0.645325	0.999988	KPN2242_RS00010	-	-	-	-
gene4295	192.836	0.129029	0.280366	0.460216	0.645361	0.999988	KPN2242_RS21640	-	-	-	-
gene1341	45.6301	-0.130333	0.283312	-0.460032	0.645493	0.999988	KPN2242_RS06775	K01546	-	-	-
gene4541	780.218	-0.116159	0.252559	-0.459926	0.645569	0.999988	KPN2242_RS22835	K08312	-	-	-
gene1845	119.847	-0.0899709	0.195653	-0.45985	0.645624	0.999988	KPN2242_RS09275	-	-	-	-
gene1494	1973.99	0.105676	0.229954	0.459551	0.645839	0.999988	KPN2242_RS07545	K13892	-	-	-
gene3119	223.996	-0.127753	0.278113	-0.459356	0.645979	0.999988	KPN2242_RS15690	-	-	-	-
gene583	969.335	0.125404	0.273034	0.459299	0.64602	0.999988	KPN2242_RS02975	K03785	GO:0009423:chorismate biosynthetic process;GO:0009073:aromatic amino acid family biosynthetic process	-	GO:0003855:3-dehydroquinate dehydratase activity
gene4935	433.06	-0.13003	0.283148	-0.45923	0.646069	0.999988	KPN2242_RS24815	-	-	-	-
gene3215	1612.34	-0.114178	0.248688	-0.459122	0.646147	0.999988	KPN2242_RS16185	-	-	-	-
gene4828	1.50715	-0.0472017	0.102835	-0.459002	0.646233	0.999988	KPN2242_RS28245	-	-	-	-
gene437	286.551	0.129535	0.282346	0.45878	0.646392	0.999988	KPN2242_RS02240	-	-	-	-
gene2359	103.432	0.0848946	0.185227	0.458327	0.646717	0.999988	KPN2242_RS11890	-	-	-	-
gene1181	43.9691	-0.118808	0.259277	-0.458228	0.646789	0.999988	KPN2242_RS06005	-	-	-	-
[truncated: 3,435 more rows]
