# Supplementary material for: A novel Klebsiella pneumoniae diguanylate cyclase contributes to intestinal cell adhesion, biofilm formation, iron utilization, and in vivo virulence by gastrointestinal infection
Source: Virulence. 2025 Aug 6;16(1):2544882. doi: 10.1080/21505594.2025.2544882 (PMC12355678; doi:10.1080/21505594.2025.2544882)
Supplement: Dataset 1_gut strains and public genomes.xlsx [file KVIR_A_2544882_SM4945.xlsx]

## Sheet: 70 gut strains
	Strain	ST	KL	dgcG (+/-)	Length (a.a.)	Amino acid identity (compare to Ca0437 DgcG)
1	SKP1_assembly	ST3161	KL55	+	348	1
2	SKP2_assembly	ST299	KL7	+	348	1
3	SKP3_assembly	ST1966	KL139	+	348	1
4	SKP4_assembly	ST26	KL45	+	348	0.9943
5	SKP5_assembly	ST76	KL35	+	348	0.9971
6	SKP6_assembly	ST23	KL1	+	348	1
7	SKP7_assembly	ST384	KL134	+	348	0.9741
8	SKP8_assembly	ST14	KL2	+	348	1
9	SKP9_assembly	ST788	KL49	+	348	0.9971
10	SKP10_assembly	ST37	KL14	+	348	1
11	SKP11_assembly	ST4004	KL38	+	348	1
12	SKP12_assembly	ST299	KL7	+	348	1
13	SKP13_assembly	ST638-2LV	KL133	+	348	0.9971
14	SKP14_assembly	ST1224	KL60	+	348	0.977
15	SKP15_assembly	ST1962	KL14	+	348	0.977
16	SKP16_assembly	ST4634	KL121	+	348	1
17	SKP17_assembly	ST56	KL10	+	348	1
18	SKP18_assembly	ST3878	KL58	+	348	1
19	SKP19_assembly	ST36	KL27	+	348	0.977
20	SKP20_assembly	ST3155	KL139	+	348	0.9971
21	SKP21_assembly	ST29	KL30	+	348	0.9971
22	SKP22_assembly	ST643-1LV	KL105	+	348	1
23	SKP23_assembly	ST643-1LV	KL105	+	348	1
24	SKP24_assembly	ST17	KL111	+	348	1
25	SKP25_assembly	ST29	KL113	+	348	1
26	SKP26_assembly	ST37	KL38	+	348	1
27	SKP27_assembly	ST661	KL47	+	348	1
28	SKP28_assembly	ST414	KL123	+	348	1
29	SKP29_assembly	ST200	KL111	+	237	0.8354
30	SKP30_assembly	ST3124	KL125	+	348	1
31	SKP31_assembly	ST144	KL43	+	348	1
32	SKP32_assembly	ST39	KL23	+	348	0.9741
33	SKP33_assembly	ST5817	KL123	+	348	0.9971
34	SKP34_assembly	ST913	KL111	+	348	1
35	SKP35_assembly	ST37	KL179	+	348	1
36	SKP36_assembly	ST611	KL71	+	348	1
37	SKP37_assembly	ST626	KL54	+	348	1
38	SKP38_assembly	ST18-3LV	KL45	+	348	0.9971
39	SKP39_assembly	ST35	KL143	+	100	1
40	SKP40_assembly	ST463	KL117	+	348	0.9971
41	SKP41_assembly	ST16-1LV	KL128	+	348	0.9971
42	SKP42_assembly	ST1198	KL8	+	348	1
43	SKP43_assembly	ST87-1LV	KL123	+	348	1
44	SKP44_assembly	ST277	KL46	+	348	1
45	SKP45_assembly	ST65	KL2	+	348	1
46	SKP46_assembly	ST70	KL122	+	348	1
47	SKP47_assembly	ST65	KL2	+	348	1
48	SKP48_assembly	ST29	KL54	+	348	1
49	SKP49_assembly	ST337	KL110	+	348	0.9971
50	SKP50_assembly	ST661	KL162	+	348	1
51	SKP51_assembly	ST3387	KL56	+	348	1
52	SKP52_assembly	ST16-3LV	KL31	+	348	0.977
53	SKP53_assembly	ST147	KL81	+	348	1
54	SKP54_assembly	ST186	KL114	+	348	0.9943
55	SKP55_assembly	ST281	KL64	+	348	1
56	SKP56_assembly	ST1419	KL136	+	348	1
57	SKP57_assembly	ST138-1LV	KL142	+	348	1
58	SKP58_assembly	ST1026	KL8	+	348	0.977
59	SKP59_assembly	ST315	KL27	+	348	0.9971
60	SKP60_assembly	ST2446	KL39	+	348	1
61	SKP61_assembly	ST661	KL24	+	348	1
62	SKP62_assembly	ST661-1LV	KL24	+	348	1
63	SKP63_assembly	ST107	KL142	+	285	1
64	SKP64_assembly	ST1210	KL35	+	348	1
65	SKP65_assembly	ST107	KL142	+	348	0.9598
66	SKP66_assembly	ST278	KL136	+	348	1
67	SKP67_assembly	ST567	KL63	+	348	1
68	SKP68_assembly	ST1686	KL113	+	348	0.9971
69	SKP69_assembly	ST469	KL139	+	348	1
70	SKP70_assembly	ST283-3LV	KL124	+	348	0.977

## Sheet: 636 public genome
	ID	ST	KL Type	dgcG (+/-)	Length (a.a.)	Amino acid identity (compare to Ca0437 DgcG)
1	GCA_956482375.1	ST101	KL17	+	348	1
2	GCA_956477735.1	ST101	KL17	+	348	1
3	GCA_956480635.1	ST101	KL17	+	348	1
4	GCA_956481265.1	ST101	KL17	+	348	1
5	GCF_002248525.1_ASM224852v1_genomic	ST101	KL17	+	348	1
6	GCF_003184005.1_ASM318400v1_genomic	ST101	KL17	+	348	1
7	GCF_004802815.1_ASM480281v1_genomic	ST101	KL17	+	348	1
8	GCF_004922965.1_ASM492296v1_genomic	ST101	KL17	+	348	1
9	GCF_900502975.1_18858_1_115_genomic	ST101	KL17	+	348	1
10	GCF_900506035.1_19084_4_70_genomic	ST101	KL17	+	348	1
11	GCF_900506715.1_19506_1_26_genomic	ST101	KL17	+	348	1
12	GCF_004795515.1_ASM479551v1_genomic	ST101	KL106	+	348	1
13	GCF_900171925.1_16404_3_27_genomic	ST101-1LV	KL106	+	348	1
14	GCF_003363735.1_ASM336373v2_genomic	ST101	KL62	+	348	1
15	GCA_956478945.1	ST101	KL64	+	348	0.9943
16	HS11286	ST11	KL103	+	348	1
17	GCA_022261015	ST11	KL47	+	348	1
18	GCF_002261545.1_ASM226154v1_genomic	ST11	KL47	+	348	1
19	GCF_002264475.1_ASM226447v1_genomic	ST11	KL47	+	348	1
20	GCF_002369875.1_ASM236987v1_genomic	ST11	KL47	+	348	1
21	GCF_002852815.1_ASM285281v1_genomic	ST11	KL47	+	348	1
22	GCF_004119955.1_ASM411995v1_genomic	ST11	KL47	+	348	1
23	GCF_003203435.1_ASM320343v1_genomic	ST11	KL47	+	348	1
24	GCF_003429545.1_ASM342954v1_genomic	ST11	KL47	+	348	1
25	GCF_007115205.1_ASM711520v1_genomic	ST11	KL47	+	348	1
26	GCA_025762465.1	ST11	KL64	+	348	1
27	GCA_025762565.1	ST11	KL64	+	348	1
28	GCA_026156535.1	ST11	KL64	+	348	1
29	GCF_002104315.1_ASM210431v1_genomic	ST11	KL64	+	348	1
30	Kp2564	ST11	KL64	+	348	1
31	GCA_956479895.1	ST11	KL24	+	348	1
32	GCA_956480405.1	ST11	KL24	+	348	1
33	GCA_956480745.1	ST11	KL24	+	348	1
34	GCA_956480785.1	ST11	KL24	+	348	1
35	GCA_956480925.1	ST11	KL24	+	348	1
36	GCA_956481935.1	ST11	KL24	+	348	1
37	GCA_956482565.1	ST11	KL24	+	348	1
38	GCF_006802065.1_ASM680206v1_genomic	ST11	KL24	+	348	1
39	GCF_900516945.1_18174_8_4_genomic	ST11	KL24	+	348	1
40	GCF_002775405.1_ASM277540v1_genomic	ST11	KL105	+	348	1
41	GCF_003992585.1_ASM399258v1_genomic	ST11	KL105	+	348	1
42	GCF_900515665.1_18174_7_139_genomic	ST11	KL105	+	348	1
43	GCF_001022035.1_ASM102203v1_genomic	ST11	KL125	+	348	1
44	GCF_001030995.1_Kleb_pneu_CHS93_V1_genomic	ST11	KL125	+	348	1
45	GCF_002967795.1_ASM296779v1_genomic	ST11	KL14	+	348	1
46	GCF_005184305.1_ASM518430v1_genomic	ST11	KL62	+	348	1
47	GCF_900493215.1_22036_6_47_genomic	ST11	KL183	+	348	1
48	GCF_900503025.1_18858_1_128_genomic	ST11	KL155	+	348	1
49	GCF_003650145.1_ASM365014v1_genomic	ST11-1LV	KL15	+	348	1
50	GCF_001521895.1_ASM152189v1_genomic	ST14	KL2	+	348	1
51	GCF_001720705.1_ASM172070v1_genomic	ST14	KL2	+	348	1
52	GCF_002271285.1_ASM227128v1_genomic	ST14	KL2	+	348	1
53	GCF_002510095.1_ASM251009v1_genomic	ST14	KL2	+	348	1
54	GCF_003574235.1_ASM357423v1_genomic	ST14	KL2	+	348	0.99712
55	GCF_004833515.1_ASM483351v1_genomic	ST14	KL2	+	348	0.99712
56	GCF_900084665.1_12045_5_84_genomic	ST14	KL2	+	348	1
57	GCF_900507405.1_19646_2_130_genomic	ST14	KL2	+	348	1
58	GCF_900508435.1_19646_3_141_genomic	ST14	KL2	+	348	1
59	GCF_903171885.1	ST14	KL2	+	348	1
60	GCF_002936165.2_ASM293616v2_genomic	ST14	KL16	+	348	1
61	GCF_008120115.1_ASM812011v1_genomic	ST14	KL16	+	348	1
62	GCF_900498645.1_ASMTUEKL_48_genomic	ST14	KL16	+	348	1
63	GCF_003428845.1_ASM342884v1_genomic	ST14	KL64	+	348	0.99712
64	GCF_004802955.1_ASM480295v1_genomic	ST147	KL20	+	348	0.9943
65	GCF_903171915.1	ST147	KL111	+	348	0.9943
66	GCA_026156495.1	ST147	KL125	+	348	0.9942
67	GCF_002258105.1_ASM225810v1_genomic	ST147	KL10	+	348	0.9943
68	GCF_002848605.1_ASM284860v1_genomic	ST147	KL10	+	348	0.9943
69	GCF_000958945.1_matepair3_genomic	ST147	KL64	+	348	0.9943
70	GCF_001455995.1_MS6671.v1_genomic	ST147	KL64	+	348	0.9943
71	GCF_002108275.1_ASM210827v1_genomic	ST147	KL64	+	348	0.9943
72	GCF_002786755.1_ASM278675v1_genomic	ST147	KL64	+	348	0.9943
73	GCF_002866605.1_ASM286660v1_genomic	ST147	KL64	+	348	0.9943
74	GCF_002936675.2_ASM293667v2_genomic	ST147	KL64	+	348	0.9943
75	GCF_008867615.1_ASM886761v1_genomic	ST147	KL64	+	348	0.9943
76	GCF_900500845.1_18489_5_77_genomic	ST147	KL64	+	348	0.9943
77	GCF_900510435.1_17870_2_68_genomic	ST147	KL64	+	348	0.9943
78	GCF_900513215.1_18174_5_140_genomic	ST147	KL64	+	348	1
79	GCF_900513535.1_18174_5_30_genomic	ST147	KL64	+	348	0.9943
80	GCA_956480095.1	ST15	KL112	+	348	1
81	GCA_956481105.1	ST15	KL112	+	348	1
82	GCF_005885775.1_ASM588577v1_genomic	ST15	KL112	+	348	1
83	GCF_008634545.1_ASM863454v1_genomic	ST15	KL112	+	180	0.9944
84	GCF_900506515.1_19506_1_150_genomic	ST15	KL112	+	348	1
85	GCF_900516275.1_18174_8_10_genomic	ST15	KL112	+	348	1
86	GCF_003065085.1_ASM306508v1_genomic	ST15-1LV	KL112	+	348	1
87	GCF_900181115.1_14936_2_2_genomic	ST15-1LV	KL112	+	348	1
88	GCA_956480585.1	ST15	KL24	+	348	1
89	GCF_002102635.1_ASM210263v1_genomic	ST15	KL24	+	348	1
90	GCF_002248595.1_ASM224859v1_genomic	ST15	KL24	+	348	1
91	GCF_008830585.1_ASM883058v1_genomic	ST15	KL24	+	348	1
92	GCF_008868035.1_ASM886803v1_genomic	ST15	KL24	+	348	1
93	GCF_900092985.1_18090_8_59_genomic	ST15	KL24	+	348	1
94	GCF_900512855.1_18174_5_102_genomic	ST15	KL24	+	348	1
95	GCF_900977905.1_04A025.1_genomic	ST15	KL24	+	348	1
96	GCF_004127835.1_ASM412783v1_genomic	ST15-1LV	KL24	+	348	1
97	GCA_956481855.1	ST15	KL19	+	348	1
98	GCF_000474635.1_Kp303K1.0_genomic	ST15	KL19	+	348	1
99	GCF_002264425.1_ASM226442v1_genomic	ST15	KL19	+	348	1
100	GCF_003031325.1_ASM303132v1_genomic	ST15	KL19	+	348	1
101	GCF_003419985.1_ASM341998v1_genomic	ST15	KL19	+	348	1
102	GCF_006130445.1_ASM613044v1_genomic	ST15	KL19	+	348	1
103	GCF_003400495.1_ASM340049v1_genomic	ST15	KL39	+	348	1
104	GCF_900500945.1_18489_5_9_genomic	ST15	KL39	+	348	1
105	GCF_003054385.1_ASM305438v1_genomic	ST15	KL28	+	348	1
106	NTUH-K2044	ST23	KL1	+	348	1
107	GCA_001939855	ST23	KL1	+	348	1
108	GCA_002813595	ST23	KL1	+	348	1
109	GCA_002870885	ST23	KL1	+	348	1
110	GCA_008830555	ST23	KL1	+	348	1
111	GCA_009909325	ST23	KL1	+	348	1
112	GCA_019165705	ST23	KL1	+	348	1
113	GCA_019165725	ST23	KL1	+	348	1
114	GCA_019165745	ST23	KL1	+	348	1
115	GCA_019165765	ST23	KL1	+	348	1
116	GCA_019165845	ST23	KL1	+	348	1
117	GCA_019165865	ST23	KL1	+	348	1
118	GCA_019165885	ST23	KL1	+	348	1
119	GCA_019165945	ST23	KL1	+	348	1
120	GCA_020525485	ST23	KL1	+	348	1
121	GCA_021821535	ST23	KL1	+	348	1
122	GCA_021822885	ST23	KL1	+	348	1
123	GCA_021824505	ST23	KL1	+	348	1
124	GCA_022260075	ST23	KL1	+	348	1
125	GCA_022260195	ST23	KL1	+	348	1
126	GCA_022273175	ST23	KL1	+	348	1
127	GCA_022273205	ST23	KL1	+	348	1
128	GCA_022273315	ST23	KL1	+	348	1
129	GCA_022273335	ST23	KL1	+	269	1
130	GCA_022273355	ST23	KL1	+	348	1
131	GCA_022273415	ST23	KL1	+	348	1
132	GCA_022273435	ST23	KL1	+	348	1
133	GCA_022273515	ST23	KL1	+	348	1
134	GCA_022273555	ST23	KL1	+	348	1
135	GCA_022273575	ST23	KL1	+	348	1
136	GCA_022273595 (SGH10)	ST23	KL1	+	348	1
137	GCA_025762655.1	ST23	KL1	+	348	1
138	GCA_026156605.1	ST23	KL1	+	348	1
139	GCF_000009885.1_ASM988v1_genomic	ST23	KL1	+	348	1
140	GCF_001939855.1_ASM193985v1_genomic	ST23	KL1	+	348	1
141	GCF_002163895.1_ASM216389v1_genomic	ST23	KL1	+	348	1
142	GCF_002264195.1_ASM226419v1_genomic	ST23	KL1	+	348	1
143	GCF_002813595.1_ASM281359v1_genomic	ST23	KL1	+	348	1
144	GCF_002870885.1_ASM287088v1_genomic	ST23	KL1	+	348	1
145	GCF_003037185.1_ASM303718v1_genomic	ST23	KL1	+	348	1
146	GCF_004118955.1_ASM411895v1_genomic	ST23	KL1	+	348	1
147	GCF_008830555.1_ASM883055v1_genomic	ST23	KL1	+	348	1
148	GCF_009909325.1_ASM990932v1_genomic	ST23	KL1	+	348	1
149	GCF_019165705.1_ASM1916570v1_genomic	ST23	KL1	+	348	1
150	GCF_019165725.1_ASM1916572v1_genomic	ST23	KL1	+	348	1
151	GCF_019165745.1_ASM1916574v1_genomic	ST23	KL1	+	348	1
152	GCF_019165765.1_ASM1916576v1_genomic	ST23	KL1	+	348	1
153	GCF_019165845.1_ASM1916584v1_genomic	ST23	KL1	+	348	1
154	GCF_019165865.1_ASM1916586v1_genomic	ST23	KL1	+	348	1
155	GCF_019165885.1_ASM1916588v1_genomic	ST23	KL1	+	348	1
156	GCF_019165945.1_ASM1916594v1_genomic	ST23	KL1	+	348	1
157	GCF_900093185.1_18090_8_64_genomic	ST23	KL1	+	348	1
158	GCF_900492925.1_22036_6_8_genomic	ST23	KL1	+	348	1
159	GCF_900515115.1_18174_6_55_genomic	ST23	KL1	+	269	1
160	GCA_002115605	ST258	KL107	+	348	1
161	GCA_016792255	ST258	KL107	+	348	1
162	NJST258_1	ST258	KL107	+	348	1
163	GCF_000694475.2_ASM69447v2_genomic	ST258	KL107	+	348	1
164	GCF_001022235.1_ASM102223v1_genomic	ST258	KL107	+	348	1
165	GCF_001275285.1_ASM127528v1_genomic	ST258	KL107	+	348	1
166	GCF_001666015.1_ASM166601v1_genomic	ST258	KL107	+	348	1
167	GCF_002115605.1_ASM211560v1_genomic	ST258	KL107	+	348	1
168	GCF_002185465.2_ASM218546v2_genomic	ST258	KL107	+	348	1
169	GCF_003095455.1_ASM309545v1_genomic	ST258	KL107	+	348	1
170	GCF_003402175.1_ASM340217v1_genomic	ST258	KL107	+	348	1
171	GCF_006546355.1_ASM654635v1_genomic	ST258	KL107	+	348	1
172	GCF_900513425.1_18174_5_19_genomic	ST258	KL107	+	348	1
173	GCF_900517705.1_18489_5_27_genomic	ST258	KL107	+	269	0.99712
174	GCA_002268655	ST258	KL106	+	348	1
175	GCA_956473905.1	ST258	KL106	+	348	1
176	GCA_956477175.1	ST258	KL106	+	348	1
177	GCA_956477345.1	ST258	KL106	+	348	1
178	GCA_956479405.1	ST258	KL106	+	348	1
179	GCF_000439185.1_UKKV901664_genomic	ST258	KL106	+	348	1
180	GCF_002235435.1_ASM223543v1_genomic	ST258	KL106	+	348	1
181	GCF_002268655.1_ASM226865v1_genomic	ST258	KL106	+	348	1
182	GCF_900501245.1_18623_1_25_genomic	ST258	KL106	+	348	1
183	GCF_002269895.1_ASM226989v1_genomic	ST258-1LV	KL106	+	348	1
184	GCA_016805585	ST258	KL74	+	348	1
185	GCF_016805585.1_ASM1680558v1_genomic	ST258	KL74	+	348	1
186	GCA_022036075	ST258	KL63	+	348	1
187	GCA_002870985	ST29	KL54	+	348	0.99712
188	GCA_019165615	ST29	KL54	+	347	0.99712
189	GCA_025762615.1	ST29	KL54	+	348	0.99712
190	GCA_026156585.1	ST29	KL54	+	348	0.99712
191	GCF_000465975.2_ASM46597v2_genomic	ST29	KL54	+	348	1
192	GCF_019165615.1_ASM1916561v1_genomic	ST29	KL54	+	347	0.9971
193	GCF_001032185.1_Kleb_pneu_CHS161_V1_genomic	ST29	KL19	+	348	1
194	GCF_900407155.1_De_novo_assembly_of_KCRI_isolate_R0007_350_genomic	ST29	KL19	+	348	1
195	GCF_003227595.1_ASM322759v1_genomic	ST29	KL30	+	348	1
196	GCF_900607415.1_kpneu003_genomic	ST29	KL30	+	348	1
197	GCF_002845945.1_ASM284594v1_genomic	ST29-1LV	KL20	+	348	0.99712
198	GCA_956476925.1	ST307	KL102	+	348	1
199	GCA_956479295.1	ST307	KL102	+	348	1
200	GCA_956480395.1	ST307	KL102	+	348	1
201	GCA_956482345.1	ST307	KL102	+	348	1
202	GCF_002239875.1_ASM223987v1_genomic	ST307	KL102	+	348	1
203	GCF_002807065.1_ASM280706v1_genomic	ST307	KL102	+	348	1
204	GCF_002928635.1_ASM292863v1_genomic	ST307	KL102	+	348	1
205	GCF_003597695.1_ASM359769v1_genomic	ST307	KL102	+	348	1
206	GCF_004005265.1_ASM400526v1_genomic	ST307	KL102	+	348	1
207	GCF_004323145.1_ASM432314v1_genomic	ST307	KL102	+	348	1
208	GCF_004357805.1_ASM435780v1_genomic	ST307	KL102	+	348	1
209	GCF_903171925.1	ST307	KL102	+	348	1
210	GCA_956477365.1	ST512	KL107	+	348	1
211	GCA_956481065.1	ST512	KL107	+	348	1
212	GCA_956481095.1	ST512	KL107	+	348	1
213	GCA_956481115.1	ST512	KL107	+	348	1
214	GCA_956481225.1	ST512	KL107	+	348	1
215	GCA_956481705.1	ST512	KL107	+	348	1
216	GCA_956481765.1	ST512	KL107	+	348	1
217	GCA_956481815.1	ST512	KL107	+	348	1
218	GCA_956481885.1	ST512	KL107	+	348	1
219	GCA_956482315.1	ST512	KL107	+	348	1
220	GCF_002236305.1_ASM223630v1_genomic	ST512	KL107	+	348	1
221	GCF_900514305.1_18174_6_103_genomic	ST512	KL107	+	348	1
222	GCF_900607335.1_kpneu002_genomic	ST512	KL107	+	348	1
223	GCA_019165445	ST65	KL2	+	348	1
224	GCA_022273475	ST65	KL2	+	348	1
225	GCA_025762675.1	ST65	KL2	+	348	1
226	GCF_000814805.1_ASM81480v1_genomic	ST65	KL2	+	348	1
227	GCF_008572715.1_ASM857271v1_genomic	ST65	KL2	+	348	1
228	GCF_019165445.1_ASM1916544v1_genomic	ST65-1LV	KL2	+	348	1
229	GCA_000474015 (CG43)	ST86	KL2	+	348	1
230	GCA_008830545	ST86	KL2	+	348	1
231	GCA_015826235	ST86	KL2	+	348	1
232	GCA_015826265	ST86	KL2	+	348	1
233	GCA_019165465	ST86	KL2	+	348	1
234	GCA_019165595	ST86	KL2	+	348	1
235	GCA_019165645	ST86	KL2	+	348	1
236	GCA_019165675	ST86	KL2	+	348	1
237	GCA_019165965	ST86	KL2	+	348	1
238	GCA_021822925	ST86	KL2	+	348	0.99712
239	GCA_025762525.1	ST86	KL2	+	348	1
240	GCA_025762575.1	ST86	KL2	+	348	1
241	GCA_900079675	ST86	KL2	+	348	1
242	GCF_000474015.1_ASM47401v1_genomic	ST86	KL2	+	348	1
243	GCF_002944845.1_ASM294484v1_genomic	ST86	KL2	+	348	1
244	GCF_003571065.1_ASM357106v1_genomic	ST86	KL2	+	348	0.99712
245	GCF_004332075.1_ASM433207v1_genomic	ST86	KL2	+	348	1
246	GCF_015826235.1_ASM1582623v1_genomic	ST86	KL2	+	348	1
247	GCF_015826265.1_ASM1582626v1_genomic	ST86	KL2	+	348	1
248	GCF_019165465.1_ASM1916546v1_genomic	ST86	KL2	+	348	1
249	GCF_019165595.1_ASM1916559v1_genomic	ST86	KL2	+	348	1
250	GCF_019165645.1_ASM1916564v1_genomic	ST86	KL2	+	348	1
251	GCF_019165675.1_ASM1916567v1_genomic	ST86	KL2	+	348	1
252	GCF_019165965.1_ASM1916596v1_genomic	ST86	KL2	+	348	1
253	GCF_002257785.1_ASM225778v1_genomic	ST1	KL45	+	348	1
254	GCF_900084985.1_12045_6_63_genomic	ST1	KL45	+	348	1
255	GCF_003226035.1_ASM322603v1_genomic	ST1	KL17	+	348	1
256	GCF_900516185.1_18174_7_93_genomic	ST10	KL122	+	348	0.99712
257	GCF_006540385.2_ASM654038v2_genomic	ST10-3LV	KL1	+	348	1
258	GCF_900503945.1_19084_3_12_genomic	ST1015	KL17	+	348	0.99712
259	GCF_900507705.1_19646_2_36_genomic	ST1015	KL17	+	348	0.99712
260	GCF_004313425.1_ASM431342v1_genomic	ST104	KL31	+	348	1
261	GCF_900513155.1_18174_5_121_genomic	ST104	KL31	+	348	1
262	GCA_022273295	ST1049	KL5	+	348	1
263	GCF_000692955.1_Kleb_pneu_BIDMC_55_V1_genomic	ST105	KL102	+	348	1
264	GCF_004311245.1_ASM431124v1_genomic	ST105-1LV	KL102	+	348	1
265	GCF_002261585.1_ASM226158v1_genomic	ST107	KL103	+	348	1
266	GCF_900513145.1_18174_5_134_genomic	ST107	KL47	+	348	1
267	GCF_900085335.1_12045_7_18_genomic	ST108-2LV	KL17	+	348	1
268	GCF_004311865.1_ASM431186v1_genomic	ST1109	KL54	+	348	0.99712
269	GCF_019165785.1_ASM1916578v1_genomic	ST111	KL63	+	348	0.99712
270	GCA_021824525	ST111	KL63	+	348	0.99712
271	GCA_022273455	ST111	KL63	+	348	0.99712
272	GCF_002775235.1_ASM277523v1_genomic	ST111	KL63	+	348	0.99712
273	GCF_900510245.1_17870_2_48_genomic	ST113	KL35	+	348	1
274	GCF_005048745.1_ASM504874v1_genomic	ST1165	KL45	+	348	1
275	GCF_015999285.1_ASM1599928v1_genomic	ST1165	KL45	+	348	1
276	GCF_008931345.1_ASM893134v1_genomic	ST12	KL122	+	348	1
277	GCF_003439475.1_ASM343947v1_genomic	ST1203	KL30	+	348	1
278	GCF_900502225.1_18623_2_16_genomic	ST1228	KL38	+	348	1
279	GCF_004312785.1_ASM431278v1_genomic	ST1245	KL3	+	348	0.99712
280	GCF_000783515.2_ASM78351v2_genomic	ST1263	KL10	+	348	1
281	GCF_004312465.1_ASM431246v1_genomic	ST1266	KL35	+	348	1
282	GCF_002851475.1_ASM285147v1_genomic	ST1271	KL28	+	348	0.99712
283	GCF_001483045.1_ASM148304v1_genomic	ST13	KL3	+	348	1
284	GCF_900503065.1_18858_1_13_genomic	ST13	KL3	+	348	1
285	GCF_002850795.1_ASM285079v1_genomic	ST1303	KL58	+	348	0.99712
286	GCF_002249535.1_ASM224953v1_genomic	ST1307	KL127	+	348	1
287	GCF_009387915.1_ASM938791v1_genomic	ST1315	KL64	+	348	1
288	GCF_019165455.1_ASM1916545v1_genomic	ST133	KL116	+	348	1
289	GCA_025762455.1	ST1333	KL5	+	348	0.99712
290	GCF_900512505.1_18174_4_44_genomic	ST1333	KL5	+	348	0.99712
291	GCF_004312205.1_ASM431220v1_genomic	ST1334	KL125	+	348	0.99712
292	GCF_004312945.1_ASM431294v1_genomic	ST134	KL25	+	348	0.99712
293	GCF_000444855.2_GS_De_Novo_Assembly_genomic	ST1377	KL166	+	348	1
294	GCF_003316315.1_ASM331631v1_genomic	ST1380	KL31	+	348	1
295	GCF_900513125.1_18174_5_135_genomic	ST1418	KL13	+	348	1
296	GCF_003195325.1_ASM319532v1_genomic	ST1427	KL155	+	348	1
297	GCF_000566845.1_Kleb_pneu_UCI_34_V1_genomic	ST1444	KL10	+	348	1
298	GCF_900501765.1_18623_2_106_genomic	ST1454	KL25	+	348	1
299	GCF_900507225.1_19646_2_1_genomic	ST1487	KL141	+	348	0.99712
300	GCF_900503255.1_18858_1_18_genomic	ST1496	KL62	+	348	0.99712
301	GCF_900092995.1_18090_8_39_genomic	ST1507	KL114	+	348	1
302	GCA_956479145.1	ST1519	KL107	+	348	1
303	GCF_900502185.1_18623_2_151_genomic	ST152	KL163	+	348	1
304	GCF_900506765.1_19506_1_37_genomic	ST152	KL149	+	348	1
305	GCF_900511355.1_17870_5_15_genomic	ST152	KL149	+	348	1
306	GCF_002856325.1_ASM285632v1_genomic	ST1530	KL117	+	348	1
307	GCF_900505865.1_19084_4_46_genomic	ST1574	KL114	+	348	0.99712
308	GCA_021898335	ST16	KL81	+	348	1
309	GCF_002180655.1_ASM218065v1_genomic	ST16	KL51	+	348	1
310	GCF_003144055.1_ASM314405v1_genomic	ST16	KL51	+	348	1
311	GCF_003195535.1_ASM319553v1_genomic	ST16	KL51	+	348	1
312	GCF_003321095.1_ASM332109v1_genomic	ST16	KL51	+	348	1
313	GCF_900092895.1_18090_8_45_genomic	ST16	KL51	+	348	1
314	GCF_900517525.1_18489_5_150_genomic	ST16	KL51	+	348	1
315	GCF_900516125.1_18174_7_77_genomic	ST1628	KL7	+	348	1
316	GCF_900498575.1_ASMTUEKL_1_genomic	ST1630	KL21	+	348	1
317	GCF_900509125.1_19646_3_92_genomic	ST1634	KL151	+	348	0.99712
318	GCF_004313085.1_ASM431308v1_genomic	ST1658	KL2	+	348	1
319	GCF_900085355.1_12045_7_20_genomic	ST1658	KL60	+	348	1
320	GCF_900084085.1_11983_8_29_genomic	ST1686	KL113	+	348	1
321	GCF_000693035.1_Kleb_pneu_BIDMC_69_V1_genomic	ST17	KL23	+	348	1
322	GCF_002269905.1_ASM226990v1_genomic	ST17	KL23	+	348	1
323	GCF_002186625.1_ASM218662v1_genomic	ST17	KL25	+	348	1
324	GCF_002851455.1_ASM285145v1_genomic	ST17	KL25	+	348	1
325	GCF_002853825.1_ASM285382v1_genomic	ST17	KL25	+	348	1
326	GCF_003861575.1_ASM386157v1_genomic	ST17	KL25	+	348	1
327	GCF_900510045.1_17870_2_26_genomic	ST17	KL25	+	348	1
328	GCF_002936345.2_ASM293634v2_genomic	ST17	KL169	+	348	1
329	GCF_004024285.1_ASM402428v1_genomic	ST17	KL58	+	348	1
330	GCF_900501225.1_18623_1_18_genomic	ST17	KL38	+	348	1
331	GCF_900504985.1_19084_4_105_genomic	ST17	KL155	+	348	1
332	GCF_003195235.1_ASM319523v1_genomic	ST1727	KL183	+	348	0.99712
333	GCF_002317885.1_ASM231788v1_genomic	ST1741	KL104	+	391	0.9856
334	GCF_002856015.1_ASM285601v1_genomic	ST1754	KL62	+	234	0.99573
335	GCF_007197815.1_ASM719781v1_genomic	ST1779	KL38	+	348	1
336	GCF_900607505.1_kpneu009_genomic	ST1785	KL22	+	348	1
337	GCF_900092725.1_18090_8_62_genomic	ST1787	KL148	+	348	0.9943
338	GCF_002187395.1_ASM218739v1_genomic	ST1788	KL2	+	348	0.99712
339	GCF_008374465.1_ASM837446v1_genomic	ST1788	KL148	+	348	0.99712
340	GCA_956480475.1	ST1799	KL16	+	348	0.99712
341	GCF_900512405.1_18174_4_34_genomic	ST1804	KL38	+	348	1
342	GCF_900501015.1_18623_1_110_genomic	ST1823	KL113	+	348	0.99712
343	GCF_004312045.1_ASM431204v1_genomic	ST1824	KL16	+	348	0.99712
344	GCF_008693425.1_ASM869342v1_genomic	ST1833-1LV	KL61	+	348	1
345	GCF_007954075.1_ASM795407v1_genomic	ST1846-1LV	KL14	+	348	1
346	GCF_900508255.1_19646_3_124_genomic	ST185	KL130	+	348	0.99712
347	GCF_002184955.2_ASM218495v2_genomic	ST188	KL31	+	348	0.99712
348	GCF_002857235.1_ASM285723v1_genomic	ST190-1LV	KL109	+	348	1
349	GCF_009208625.1_ASM920862v1_genomic	ST1906	KL14	+	348	1
350	GCF_900407315.1_De_novo_assembly_of_KCRI_isolate_R0008_KLEB_genomic	ST193	KL63	+	348	1
351	GCF_002870945.1_ASM287094v1_genomic	ST1941	KL1	+	348	1
352	GCF_900507755.1_19646_2_5_genomic	ST1942	KL61	+	348	1
353	GCF_900498625.1_ASMTUEKL_30_genomic	ST1944	KL10	+	348	1
354	GCA_022273395	ST20	KL28	+	348	1
355	GCF_003861085.1_ASM386108v1_genomic	ST20	KL28	+	348	1
356	GCF_004137665.1_ASM413766v1_genomic	ST20	KL28	+	348	1
357	GCF_008082375.1_ASM808237v1_genomic	ST20	KL28	+	348	1
358	GCF_900084805.1_12045_6_20_genomic	ST20	KL28	+	348	1
359	GCF_900506635.1_19506_1_20_genomic	ST20	KL28	+	348	1
360	GCF_900513115.1_18174_5_128_genomic	ST20	KL28	+	348	1
361	GCF_900510685.1_17870_3_20_genomic	ST20	KL64	+	348	1
362	GCF_004311465.1_ASM431146v1_genomic	ST200	KL114	+	348	1
363	GCF_900507445.1_19646_2_144_genomic	ST200	KL122	+	348	1
364	GCF_900084645.1_11983_8_90_genomic	ST2004	KL15	+	348	0.99712
365	GCA_022273275	ST2039	KL2	+	348	0.99712
366	GCA_022258985	ST2058	KL108	+	348	1
367	GCA_956480265.1	ST2096	KL64	+	348	0.99712
368	GCF_004402035.1_ASM440203v1_genomic	ST2121	KL113	+	348	1
369	GCF_004312525.1_ASM431252v1_genomic	ST215	KL16	+	348	1
370	GCF_900517685.1_18489_5_26_genomic	ST215	KL16	+	348	1
371	GCF_900516575.1_18174_8_143_genomic	ST2176	KL151	+	348	1
372	GCF_019165655.1_ASM1916565v1_genomic	ST218	KL57	+	348	1
373	GCF_900505965.1_19084_4_65_genomic	ST218	KL57	+	348	1
374	GCF_900511695.1_17870_5_59_genomic	ST218	KL57	+	348	0.99712
375	GCF_002185885.2_ASM218588v2_genomic	ST22	KL9	+	348	1
376	GCF_900504435.1_19084_3_179_genomic	ST22	KL9	+	348	1
377	GCF_900085735.1_12045_7_83_genomic	ST221	KL39	+	348	0.99712
378	GCF_002857035.1_ASM285703v1_genomic	ST222-4LV	KL117	+	348	0.99712
379	GCF_900504485.1_19084_3_183_genomic	ST2286	KL45	+	348	1
380	GCA_022259675	ST231	KL51	+	348	1
381	GCF_002119075.1_ASM211907v1_genomic	ST231	KL51	+	348	1
382	GCF_900085585.1_12045_7_45_genomic	ST231	KL51	+	348	1
383	GCF_900092965.1_18090_6_72_genomic	ST231	KL51	+	348	1
384	GCF_900501615.1_18623_1_84_genomic	ST231	KL51	+	348	1
385	GCF_900501925.1_18623_2_124_genomic	ST231	KL51	+	348	1
386	GCF_006540575.2_ASM654057v2_genomic	ST2324	KL7	+	348	1
387	GCF_900504745.1_19084_3_70_genomic	ST2333	KL28	+	348	0.99712
388	GCF_006542235.2_ASM654223v2_genomic	ST234	KL30	+	348	0.99712
389	GCF_900506685.1_19506_1_22_genomic	ST234	KL30	+	348	0.99712
390	GCF_900510725.1_17870_3_26_genomic	ST234	KL30	+	348	0.99712
391	GCF_002855985.1_ASM285598v1_genomic	ST2425	KL148	+	348	0.99712
392	GCF_900493475.1_22036_6_269_genomic	ST2434	KL61	+	348	1
393	GCA_025762435.1	ST25	KL2	+	348	0.99712
394	GCF_019165775.1_ASM1916577v1_genomic	ST25	KL2	+	348	0.99712
395	GCF_002186705.1_ASM218670v1_genomic	ST25	KL2	+	348	0.99712
396	GCF_003195295.1_ASM319529v1_genomic	ST25	KL2	+	348	0.99712
397	GCF_002152365.1_ASM215236v1_genomic	ST251	KL112	+	348	0.99712
398	GCF_900502335.1_18623_2_24_genomic	ST2513	KL62	+	348	1
399	GCA_021823205	ST252	KL81	+	348	1
400	GCF_900085685.1_12045_7_80_genomic	ST252	KL51	+	348	1
401	GCF_900506495.1_19506_1_144_genomic	ST253	KL60	+	348	1
402	GCF_004127575.1_ASM412757v1_genomic	ST256	KL28	+	348	1
403	GCF_004801235.1_ASM480123v1_genomic	ST2570	KL131	+	348	1
404	GCF_002936565.2_ASM293656v2_genomic	ST26	KL110	+	348	1
405	GCF_900085955.1_12082_2_11_genomic	ST26	KL10	+	348	1
406	GCF_900172665.1_18090_4_61_genomic	ST26	KL25	+	348	1
407	GCF_008081755.1_ASM808175v1_genomic	ST267-1LV	KL22	+	348	0.99715
408	GCA_021824545	ST268	KL20	+	348	1
409	GCA_956478785.1	ST268	KL20	+	348	1
410	GCF_004313265.1_ASM431326v1_genomic	ST268	KL20	+	348	1
411	GCF_008830495.1_ASM883049v1_genomic	ST268	KL20	+	348	1
412	GCF_900493035.1_22036_6_29_genomic	ST268	KL20	+	348	1
413	GCF_003173515.1_ASM317351v1_genomic	ST2701	KL5	+	348	1
414	GCF_002508285.1_ASM250828v1_genomic	ST2728	KL24	+	348	1
415	GCA_026156565.1	ST273	KL74	+	348	0.9943
416	GCF_002173905.1_ASM217390v1_genomic	ST273	KL74	+	348	0.9943
417	GCF_008375015.1_ASM837501v1_genomic	ST273	KL137	+	348	0.9943
418	GCF_009822505.1_ASM982250v1_genomic	ST273-2LV	KL35	+	348	1
419	GCF_002861845.1_ASM286184v1_genomic	ST2760	KL35	+	348	1
420	GCF_900502035.1_18623_2_135_genomic	ST277	KL46	+	348	1
421	GCF_002856395.1_ASM285639v1_genomic	ST2777	KL146	+	348	1
422	GCF_900508855.1_19646_3_53_genomic	ST281	KL64	+	348	1
423	GCF_002811525.1_ASM281152v1_genomic	ST2867	KL35	+	348	1
424	GCF_900503385.1_18858_1_3_genomic	ST295	KL30	+	348	1
425	GCF_003226095.1_ASM322609v1_genomic	ST297	KL10	+	348	0.9943
426	GCF_006540835.2_ASM654083v2_genomic	ST2982	KL22	+	348	1
427	GCF_002180495.1_ASM218049v1_genomic	ST299	KL7	+	348	0.99712
428	GCF_002850995.1_ASM285099v1_genomic	ST299	KL7	+	348	0.99712
429	GCF_900509055.1_19646_3_79_genomic	ST299	KL7	+	348	0.99712
430	GCF_900512115.1_18174_4_14_genomic	ST299	KL7	+	348	0.99712
431	GCF_902166475.1_25964_2_100_genomic	ST2990	KL8	+	348	0.99712
432	GCF_900512515.1_18174_4_49_genomic	ST301	KL7	+	348	1
433	GCF_003965875.1_ASM396587v1_genomic	ST3050	KL36	+	348	1
434	GCF_900501355.1_18623_1_32_genomic	ST3072	KL39	+	348	1
435	GCF_900501705.1_18623_2_1_genomic	ST308	KL157	+	348	1
436	GCF_005503905.1_ASM550390v1_genomic	ST309	KL42	+	348	1
437	GCF_900085985.1_12082_2_20_genomic	ST3164	KL5	+	348	1
438	GCF_900084395.1_11983_8_46_genomic	ST3169	KL38	+	348	1
439	GCF_900093335.1_18090_8_85_genomic	ST3172	KL137	+	348	1
440	GCA_025762625.1	ST320	KL9	+	348	1
441	GCF_008867705.1_ASM886770v1_genomic	ST321	KL3	+	269	0.9963
442	GCA_021823265	ST322	KL17	+	348	1
443	GCF_900172625.1_18090_4_66_genomic	ST322	KL17	+	348	1
444	GCF_001316845.2_UNN45_S9v.02_genomic	ST323	KL21	+	348	1
445	GCF_002417085.1_ASM241708v1_genomic	ST323	KL21	+	348	1
446	GCF_900500955.1_18489_5_96_genomic	ST323	KL21	+	348	1
447	GCF_900173115.1_20794_7_149_genomic	ST327	KL39	+	348	1
448	GCF_900517435.1_18489_5_145_genomic	ST33	KL13	+	348	1
449	GCA_956480245.1	ST3343	KL102	+	348	1
450	GCF_000498775.2_LAU-EC1_genomic	ST336	KL25	+	348	1
451	GCF_001463215.1_ASM146321v1_genomic	ST336	KL25	+	348	1
452	GCF_006151695.1_ASM615169v1_genomic	ST336	KL25	+	348	1
453	GCF_900093125.1_18090_8_36_genomic	ST336	KL25	+	348	1
454	GCF_900507245.1_19646_2_100_genomic	ST336	KL25	+	348	1
455	GCF_003339395.1_ASM333939v1_genomic	ST3366	KL17	+	348	1
456	GCF_000694875.1_Kleb_pneu_UCI_62_V1_genomic	ST34	KL22	+	348	1
457	GCF_002740705.1_ASM274070v1_genomic	ST34	KL39	+	348	1
458	GCF_002850845.1_ASM285084v1_genomic	ST34	KL153	+	348	1
459	GCF_008081765.1_ASM808176v1_genomic	ST34	KL22	+	348	1
460	GCF_900515485.1_18174_7_111_genomic	ST34	KL128	+	348	1
461	GCF_002289105.1_ASM228910v1_genomic	ST340	KL15	+	348	1
462	GCF_002811735.1_ASM281173v1_genomic	ST340	KL15	+	348	1
463	GCF_003321255.1_ASM332125v1_genomic	ST340	KL15	+	348	1
464	GCF_004284565.1_ASM428456v1_genomic	ST340	KL15	+	348	1
465	GCF_900502295.1_18623_2_21_genomic	ST340	KL15	+	348	1
466	GCF_900510975.1_17870_3_51_genomic	ST340	KL15	+	348	1
467	GCF_003584045.1_ASM358404v1_genomic	ST3400	KL12	+	348	1
468	GCF_008632415.1_ASM863241v1_genomic	ST3410	KL125	+	348	1
469	GCF_007993515.1_ASM799351v1_genomic	ST348	KL62	+	348	1
470	GCF_900407095.1_De_novo_assembly_of_KCRI_isolate_R0004_293_genomic	ST348	KL62	+	348	1
471	GCF_019165815.1_ASM1916581v1_genomic	ST35	KL108	+	348	1
472	GCF_002866615.1_ASM286661v1_genomic	ST35	KL103	+	348	1
473	GCF_900084835.1_12045_6_26_genomic	ST35	KL39	+	348	1
474	GCF_900093085.1_18090_6_67_genomic	ST35	KL16	+	348	1
475	GCF_900505785.1_19084_4_34_genomic	ST35	KL22	+	348	1
476	GCF_900507675.1_19646_2_34_genomic	ST35	KL22	+	348	1
477	GCF_900510995.1_17870_3_55_genomic	ST35	KL22	+	348	1
478	GCF_900517185.1_18489_5_110_genomic	ST35	KL22	+	348	1
479	GCA_956480155.1	ST3520	KL158	+	348	0.977
480	GCF_900085605.1_12045_7_47_genomic	ST353	KL110	+	348	1
481	GCF_900494165.1_22036_6_344_genomic	ST353	KL110	+	348	1
482	GCF_003688005.1_ASM368800v1_genomic	ST3575	KL30	+	348	0.99712
483	GCF_002738115.1_ASM273811v1_genomic	ST3579	KL102	+	348	1
484	GCF_001064035.1_ASM106403v1_genomic	ST3581	KL10	+	348	1
485	GCF_001678695.1_ASM167869v1_genomic	ST3586	KL102	+	348	1
486	GCF_900085205.1_12045_6_93_genomic	ST359	KL10	+	348	1
487	GCA_021822725	ST36	KL27	+	348	1
488	GCF_000567085.1_Kleb_pneu_BIDMC_51_V1_genomic	ST36	KL27	+	348	1
489	GCF_001701795.1_ASM170179v1_genomic	ST36	KL102	+	348	1
490	GCF_002854135.1_ASM285413v1_genomic	ST36	KL153	+	348	1
491	GCA_956480795.1	ST3627	KL24	+	348	1
492	GCF_900511235.1_17870_3_80_genomic	ST3634	KL151	+	348	1
493	GCF_900511335.1_17870_5_1_genomic	ST3635	KL132	+	348	1
494	GCF_900511875.1_18174_4_10_genomic	ST3640	KL64	+	348	1
495	GCF_900517035.1_18174_8_47_genomic	ST3640	KL64	+	348	1
496	GCF_900512695.1_18174_4_81_genomic	ST3643	KL64	+	348	0.99712
497	GCF_900502545.1_18623_2_54_genomic	ST3644	KL111	+	348	1
498	GCF_900512865.1_18174_5_104_genomic	ST3655	KL140	+	348	1
499	GCF_900515445.1_18174_7_104_genomic	ST3662	KL55	+	348	1
500	GCF_900510265.1_17870_2_53_genomic	ST3666	KL24	+	348	1
501	GCF_900505285.1_19084_4_141_genomic	ST3670	KL17	+	348	1
502	GCF_900507785.1_19646_2_56_genomic	ST3676	KL14	+	348	1
503	GCF_004120135.1_ASM412013v1_genomic	ST3686	KL27	+	348	1
504	GCF_002188105.1_ASM218810v1_genomic	ST3687	KL55	+	348	1
505	GCF_003171755.1_ASM317175v1_genomic	ST3689	KL16	+	348	0.99712
506	GCF_003065165.1_ASM306516v1_genomic	ST3690	KL2	+	348	0.99712
507	GCF_900084185.1_11983_8_28_genomic	ST3698	KL63	+	348	0.99712
508	GCF_019165575.1_ASM1916557v1_genomic	ST37	KL12	+	348	1
509	GCF_002857005.1_ASM285700v1_genomic	ST37	KL12	+	348	1
510	GCF_000694935.1_Kleb_pneu_UCI_68_V1_genomic	ST37	KL15	+	348	1
511	GCF_001663295.1_ASM166329v1_genomic	ST37	KL15	+	348	1
512	GCF_900608205.1_kpneu037_genomic	ST37	KL15	+	348	1
513	GCF_900514075.1_18174_5_90_genomic	ST37	KL38	+	348	1
514	GCF_002156745.1_ASM215674v1_genomic	ST37	KL105	+	348	1
515	GCF_002814015.1_ASM281401v1_genomic	ST37	KL179	+	348	1
516	GCF_002853155.1_ASM285315v1_genomic	ST37	KL158	+	348	1
517	GCF_002936475.2_ASM293647v2_genomic	ST37	KL118	+	348	1
518	GCF_900510475.1_17870_2_70_genomic	ST37	KL125	+	348	1
519	GCF_900085385.1_12045_7_23_genomic	ST3704	KL16	+	348	1
520	GCF_900084815.1_12045_6_25_genomic	ST3709	KL46	+	348	0.99712
521	GCF_900407175.1_De_novo_assembly_of_KCRI_isolate_R0006_365_genomic	ST3717	KL57	+	348	1
522	GCA_021821575	ST373	KL2	+	348	1
523	GCF_003937525.1_ASM393752v1_genomic	ST3737	KL79	+	348	1
524	GCF_003937465.1_ASM393746v1_genomic	ST3741	KL64	+	348	0.9943
525	GCF_004127475.1_ASM412747v1_genomic	ST3742-2LV	KL81	+	348	0.9943
526	GCA_020525865	ST375	KL2	+	348	1
527	KCTC2242	ST375	KL2	+	348	1
528	GCF_004014965.1_ASM401496v1_genomic	ST3750	KL28	+	348	1
529	GCF_002903965.1_ASM290396v1_genomic	ST3751	KL24	+	348	1
530	GCF_900084325.1_11983_8_54_genomic	ST377	KL102	+	348	1
531	GCF_900093245.1_18090_8_63_genomic	ST378	KL125	+	348	1
532	GCF_002910085.1_ASM291008v1_genomic	ST3792	KL106	+	348	1
533	GCF_002935005.1_ASM293500v1_genomic	ST3793	KL23	+	348	0.99712
534	GCF_004208475.1_ASM420847v1_genomic	ST3796	KL14	+	348	1
535	MGH 78578	ST38	KL52	+	269	0.9963
536	GCA_020526065	ST380	KL2	+	348	0.99712
537	GCA_022273635	ST380	KL2	+	348	0.99712
538	GCF_019249995.1_ASM1924999v1_genomic	ST380	KL2	+	348	0.99712
539	GCF_003196795.1_ASM319679v1_genomic	ST3801	KL34	+	348	1
540	GCF_002935545.2_ASM293554v2_genomic	ST3807	KL31	+	348	1
541	GCF_002248425.1_ASM224842v1_genomic	ST3810	KL15	+	348	1
542	GCF_004311005.1_ASM431100v1_genomic	ST3821	KL140	+	348	0.99712
543	GCF_004312665.1_ASM431266v1_genomic	ST3826	KL27	+	348	1
544	GCF_004313145.1_ASM431314v1_genomic	ST3828	KL123	+	348	1
545	GCF_008370605.1_ASM837060v1_genomic	ST383	KL103	+	348	0.99712
546	GCF_002152765.1_ASM215276v1_genomic	ST3831	KL12	+	348	1
547	GCF_003195145.1_ASM319514v1_genomic	ST3842	KL2	+	348	1
548	GCF_003195655.1_ASM319565v1_genomic	ST3847	KL10	+	348	1
549	GCF_003195435.1_ASM319543v1_genomic	ST3848	KL46	+	348	1
550	GCF_003196835.1_ASM319683v1_genomic	ST3849	KL143	+	348	0.99712
551	GCF_002186785.1_ASM218678v1_genomic	ST39	KL51	+	348	0.99712
552	GCF_002416695.1_ASM241669v1_genomic	ST39	KL2	+	348	0.99712
553	GCF_002850915.1_ASM285091v1_genomic	ST39	KL23	+	348	0.99712
554	GCF_900086435.1_12082_5_16_genomic	ST39	KL23	+	348	0.99712
555	GCF_900093095.1_18090_8_71_genomic	ST39	KL23	+	348	0.99712
556	GCF_900513055.1_18174_5_123_genomic	ST39	KL62	+	348	0.99712
557	GCA_956482525.1	ST392	KL27	+	348	0.9943
558	GCF_002108395.1_ASM210839v1_genomic	ST392	KL27	+	348	0.9943
559	GCF_008867635.1_ASM886763v1_genomic	ST392	KL27	+	348	0.9943
560	GCF_001970165.2_ASM197016v2_genomic	ST395	KL2	+	348	0.99712
561	GCF_003400925.1_ASM340092v1_genomic	ST395	KL108	+	348	0.99712
562	GCA_022273375	ST399	KL136	+	348	1
563	GCF_900513655.1_18174_5_44_genomic	ST4	KL13	+	348	0.99712
564	GCF_001031475.1_Kleb_pneu_CHS121_V1_genomic	ST405	KL151	+	348	1
565	GCF_900502105.1_18623_2_147_genomic	ST405	KL151	+	348	1
566	GCA_026156485.1	ST412	KL57	+	348	1
567	GCA_026156505.1	ST412	KL57	+	348	1
568	GCF_008756915.1_ASM875691v1_genomic	ST412	KL57	+	348	1
569	GCF_900086525.1_12082_5_27_genomic	ST412	KL57	+	348	1
570	GCA_956475925.1	ST42	KL23	+	348	0.99712
571	GCF_900504355.1_19084_3_171_genomic	ST42	KL64	+	348	0.99712
572	GCF_900492775.1_22036_6_2_genomic	ST420	KL20	+	348	1
573	GCF_902162185.1_25426_7_369_genomic	ST422	KL111	+	348	1
574	GCF_006541015.2_ASM654101v2_genomic	ST423	KL8	+	348	1
575	GCF_900086055.1_12082_4_69_genomic	ST423	KL8	+	348	1
576	GCF_003830175.1_ASM383017v1_genomic	ST43	KL61	+	348	1
577	GCF_008107405.1_ASM810740v1_genomic	ST432	KL155	+	348	1
578	GCF_900498895.1_ASMTUEKL_58_genomic	ST433	KL102	+	348	1
579	GCF_900517765.1_18489_5_30_genomic	ST433	KL102	+	348	1
580	GCF_001968745.2_ASM196874v2_genomic	ST437	KL36	+	348	1
581	GCF_900500965.1_18623_1_1_genomic	ST437	KL36	+	348	1
582	GCF_900503015.1_18858_1_118_genomic	ST437	KL36	+	348	1
583	GCF_900608325.1_kpneu046_genomic	ST437	KL36	+	348	1
584	GCF_902166865.1_K3061_genomic	ST437	KL52	+	348	1
585	GCF_001647465.1_ASM164746v1_genomic	ST44	KL57	+	348	0.9943
586	GCF_002856635.1_ASM285663v1_genomic	ST44-1LV	KL57	+	348	0.9943
587	GCF_009184455.1_ASM918445v1_genomic	ST4415	KL14	+	348	1
588	GCF_002300775.1_ASM230077v1_genomic	ST443	KL146	+	348	1
589	GCF_002775315.1_ASM277531v1_genomic	ST45	KL24	+	348	1
590	GCF_900501485.1_18623_1_60_genomic	ST45	KL24	+	348	1
591	GCF_900502015.1_18623_2_132_genomic	ST45	KL24	+	348	1
592	GCF_900503175.1_18858_1_16_genomic	ST45	KL24	+	348	1
593	GCF_900510575.1_17870_2_82_genomic	ST45	KL24	+	348	1
594	GCF_900511045.1_17870_3_56_genomic	ST45	KL24	+	348	1
595	GCF_900493135.1_22036_6_35_genomic	ST45	KL62	+	348	1
596	GCF_900513495.1_18174_5_24_genomic	ST45	KL62	+	348	1
597	GCF_003346445.1_ASM334644v1_genomic	ST45	KL52	+	348	1
598	GCA_021826265	ST45	KL43	+	348	1
599	GCF_002752955.1_ASM275295v1_genomic	ST45	KL7	+	348	1
600	GCF_900517605.1_18489_5_162_genomic	ST453	KL8	+	348	1
601	GCA_021826405	ST461	KL2	+	348	1
602	GCF_902161675.1_25426_7_297_genomic	ST461	KL10	+	348	1
603	GCF_900093155.1_18090_6_75_genomic	ST462	KL149	+	348	1
604	GCF_900515245.1_18174_6_80_genomic	ST463	KL117	+	348	0.99712
605	GCA_021823235	ST466	KL22	+	348	1
606	GCF_900517165.1_18489_5_109_genomic	ST466	KL22	+	348	1
607	GCA_956477745.1	ST473	KL36	+	348	1
608	GCF_000981955.1_ASM98195v1_genomic	ST48	KL62	+	348	1
609	GCF_002850965.1_ASM285096v1_genomic	ST48	KL62	+	348	1
610	GCF_005862195.1_ASM586219v1_genomic	ST48	KL62	+	348	1
611	GCF_006937755.1_ASM693775v1_genomic	ST48	KL62	+	348	1
612	GCF_900108765.2_PEI-B-P-08_genomic	ST48	KL62	+	348	1
613	GCF_900507265.1_19646_2_102_genomic	ST48	KL62	+	348	1
614	GCF_900085445.1_12045_7_29_genomic	ST48	KL124	+	348	1
615	GCA_021824685	ST483	KL110	+	348	1
616	GCF_001939885.2_ASM193988v2_genomic	ST485	KL5	+	348	1
617	GCF_002870865.1_ASM287086v1_genomic	ST485	KL5	+	348	1
618	GCF_000818615.1_ASM81861v1_genomic	ST485	KL28	+	348	1
619	GCF_900506625.1_19506_1_21_genomic	ST485	KL28	+	348	1
620	GCF_001950655.1_ASM195065v1_genomic	ST485	KL10	+	348	1
621	GCF_900608475.1_kpneu057_genomic	ST485	KL183	+	348	1
622	GCF_004313345.1_ASM431334v1_genomic	ST499	KL169	+	348	1
623	GCA_022273495	ST592	KL57	+	348	1
624	GCA_022273535	ST60	KL5	+	348	0.99712
625	GCF_019165925.1_ASM1916592v1_genomic	ST60	KL5	+	348	0.99712
626	GCA_022273615	ST660	KL16	+	288	0.9965
627	GCA_021826385	ST70	KL122	+	348	1
628	GCF_019165875.1_ASM1916587v1_genomic	ST700	KL1	+	348	1
629	GCF_002871025.1_ASM287102v1_genomic	ST700-1LV	KL1	+	348	1
630	GCF_019165505.1_ASM1916550v1_genomic	ST806	KL108	+	348	1
631	GCF_019165545.1_ASM1916554v1_genomic	ST806	KL108	+	348	1
632	GCA_022273155	ST828	KL5	+	348	0.99712
633	GCF_019165565.1_ASM1916556v1_genomic	ST828	KL5	+	348	0.99712
634	GCA_025762555.1	ST831	KL18	+	348	1
635	ATCC43816	ST493	KL2	+	348	1
636	Kp342	ST146	KL30	+	348	0.9598
